# Supplementary material for: A Saccharomyces eubayanus haploid resource for research studies
Source: Sci Rep. 2022 Apr 8;12:5976. doi: 10.1038/s41598-022-10048-8 (PMC8993842; doi:10.1038/s41598-022-10048-8)
Supplement: Supplementary file 4 — Supplementary Information 4. [file 41598_2022_10048_MOESM4_ESM.xlsx]

## Sheet: Table_S1
Supplementary Table S1. S. eubayanus strains used in this study
Strain	Location	Host	Population	Δho	Sporulation	Spore viability (%)	Haploid strains
CBS12357T	Nahuel Huapi, Argentine	Nothofagus dombeyi	PB1	No	NA	NA	NA
CL1001.1	Paine Towers	Nothofagus pumilio	PB1	Yes	Yes	100	CL1001.1-a/CL1001.1-α
CL1002.1	Paine Towers	Nothofagus pumilio	PB1	Yes	No	NA	NA
CL1003.1	Paine Towers	Nothofagus pumilio	PB1	Yes	Yes	100	CL1003.1-a/CL1003.1-α
CL1004.1	Nahuelbuta	Nothofagus pumilio	PB3	Yes	Yes	100	CL1004.1-a/CL1004.1-α
CL1005.1	Paine Towers	Nothofagus pumilio	PB1	Yes	Yes	ND	CL1005.1-a/CL1005.1-α
CL1006.1	Paine Towers	Nothofagus pumilio	PB1	Yes	Yes	95	CL1006.1-a/CL1006.1-α
CL1007.1	Paine Towers	Nothofagus pumilio	PB1	No	NA	NA	NA
CL1008.1	Paine Towers	Nothofagus pumilio	PB1	No	NA	NA	NA
CL1009.1	Paine Towers	Nothofagus pumilio	PB1	Yes	Yes	90	CL1009.1-a/CL1009.1-α
CL1010.1	Paine Towers	Nothofagus pumilio	PB1	Yes	Yes	ND	CL1010.1-a/CL1010.1-α
CL1101.1	Nahuelbuta	Nothofagus pumilio	PB2	No	NA	NA	NA
CL1104.1	Nahuelbuta	Nothofagus pumilio	PB3	Yes	Yes	ND	CL1104.1-a/CL1104.1-α
CL1106.1	Nahuelbuta	Nothofagus pumilio	ADM	Yes	Yes	80	CL1106.1-a/CL1106.1-α
CL1108.1	Nahuelbuta	Nothofagus pumilio	PB2	Yes	Yes	75	CL1108.1-a/CL1108.1-α
CL1109.1	Nahuelbuta	Nothofagus pumilio	PB2	Yes	Yes	100	CL1109.1-a/CL1109.1-α
CL1110.1	Nahuelbuta	Nothofagus pumilio	PB3	Yes	Yes	95	CL1110.1-a/CL1110.1-α
CL1111.1	Nahuelbuta	Nothofagus pumilio	PB2	Yes	Yes	90	CL1111.1-a/CL1111.1-α
CL1112.1	Nahuelbuta	Nothofagus pumilio	ADM	Yes	Yes	100	CL1112.1-a/CL1112.1-α
CL204.3	Villarrica	Nothofagus pumilio	PB3	Yes	Yes	ND	CL204.3-a/CL204.3-α
CL210.1	Villarrica	Nothofagus pumilio	ADM	Yes	Yes	ND	CL210.1-a/CL210.1-α
CL211.3	Villarrica	Nothofagus pumilio	PB3	No	NA	NA	NA
CL212.2	Villarrica	Nothofagus pumilio	PB3	No	NA	NA	NA
CL215.1	Villarrica	Nothofagus pumilio	PB3	No	NA	NA	NA
CL216.1	Villarrica	Nothofagus pumilio	PB3	Yes	Yes	ND	CL216.1-a/CL216.1-α
CL218.1	Villarrica	Nothofagus pumilio	PB3	No	NA	NA	NA
CL220.3	Villarrica	Nothofagus pumilio	PB3	No	NA	NA	NA
CL221.1	Villarrica	Nothofagus pumilio	PB3	Yes	Yes	100	CL221.1-a/CL221.1-α
CL248.1	Villarrica	Nothofagus pumilio	PB2	Yes	Yes	95	CL248.1-a/CL248.1-α
CL444.2	Coyhaique	Nothofagus dombeyi	PB1	No	NA	NA	NA
CL446.2	Coyhaique	Nothofagus dombeyi	PB1	Yes	Yes	ND	CL446.2-a/CL446.2-α
CL447.3	Coyhaique	Nothofagus dombeyi	PB1	Yes	Yes	ND	CL447.3-a/CL447.3-α
CL448.1	Coyhaique	Nothofagus dombeyi	PB1	No	NA	NA	NA
CL449.1	Coyhaique	Nothofagus dombeyi	PB1	Yes	Yes	ND	CL449.1-a/CL449.1-α
CL450.1	Coyhaique	Nothofagus pumilio	PB1	Yes	Yes	ND	CL450.1-a/CL450.1-α
CL451.4	Coyhaique	Nothofagus pumilio	ADM	No	NA	NA	NA
CL467.2	Coyhaique	Nothofagus antarctica	PB1	No	NA	NA	NA
CL471.2	Coyhaique	Nothofagus pumilio	PB1	Yes	Yes	ND	CL471.2-a/CL471.2-α
CL601.1	Puyehue	Nothofagus pumilio	PB3	Yes	Yes	90	CL601.1-a/CL601.1-α
CL604.1	Puyehue	Nothofagus pumilio	PB3	Yes	Yes	ND	CL604.1-a/CL604.1-α
CL605.1	Osorno Volcano	Nothofagus pumilio	PB1	No	NA	NA	NA
CL606.1	Osorno Volcano	Nothofagus pumilio	PB1	Yes	Yes	95	CL606.1-a/CL606.1-α
CL607.1	Puyehue	Nothofagus pumilio	PB3	Yes	Yes	50	CL607.1-a/CL607.1-α
CL608.1	Puyehue	Nothofagus pumilio	PB3	Yes	Yes	80	CL608.1-a/CL608.1-α
CL609.1	Puyehue	Nothofagus pumilio	ADM	No	NA	NA	NA
CL610.1	Puyehue	Nothofagus pumilio	PB3	Yes	Yes	ND	CL610.1-a/CL610.1-α
CL611.1	Osorno Volcano	Nothofagus pumilio	PB3	Yes	No	NA	NA
CL619.1	Osorno Volcano	Nothofagus pumilio	PB1	Yes	Yes	100	CL619.1-a/CL619.1-α
CL620.1	Osorno Volcano	Nothofagus pumilio	PB3	Yes	Yes	ND	CL620.1-a/CL620.1-α
CL621.1	Osorno Volcano	Nothofagus pumilio	PB1	Yes	Yes	ND	CL621.1-a/CL621.1-α
CL701.1	Altos de Lircay	Nothofagus pumilio	PB2	No	NA	NA	NA
CL702.1	Altos de Lircay	Nothofagus pumilio	PB2	No	NA	NA	NA
CL703.2	Altos de Lircay	Nothofagus pumilio	PB2	Yes	Yes	80	CL703.2-a/CL703.2-α
CL704.2	Altos de Lircay	Nothofagus pumilio	PB2	Yes	Yes	15	CL704.2-a/CL704.2-α
CL705.1	Altos de Lircay	Nothofagus pumilio	PB2	Yes	Yes	100	CL705.1-a/CL705.1-α
CL706.2	Altos de Lircay	Nothofagus pumilio	PB2	No	NA	NA	NA
CL710.2	Altos de Lircay	Nothofagus pumilio	PB2	Yes	Yes	90	CL710.2-a/CL710.2-α
CL711.2	Altos de Lircay	Nothofagus pumilio	PB2	No	NA	NA	NA
CL715.1	Altos de Lircay	Nothofagus pumilio	PB2	Yes	Yes	50	CL715.1-a/CL715.1-α
CL801.1	Karukinka	Nothofagus pumilio	PB1	No	NA	NA	NA
CL803.1	Karukinka	Nothofagus pumilio	ADM	No	NA	NA	NA
CL804.1	Karukinka	Nothofagus pumilio	ADM	Yes	Yes	90	CL804.1-a/CL804.1-α
CL807.1	Karukinka	Nothofagus pumilio	ADM	Yes	Yes	ND	CL807.1-a/CL807.1-α
CL810.1	Karukinka	Nothofagus pumilio	ADM	Yes	Yes	ND	CL810.1-a/CL810.1-α
CL812.1	Karukinka	Nothofagus pumilio	PB1	No	NA	NA	NA
CL813.1	Magallanes	Nothofagus pumilio	PB1	No	NA	NA	NA
CL814.1	Magallanes	Nothofagus pumilio	PB1	Yes	Yes	80	CL814.1-a/CL814.1-α
CL815.1	Magallanes	Nothofagus pumilio	PB1	No	NA	NA	NA
CL816.1	Karukinka	Nothofagus pumilio	PB1	Yes	Yes	ND	CL816.1-a/CL816.1-α
CL817.1	Magallanes	Nothofagus pumilio	PB1	Yes	Yes	100	CL817.1-a/CL817.1-α
CL821.1	Karukinka	Nothofagus pumilio	ADM	Yes	Yes	ND	CL821.1-a/CL821.1-α
CL824.1	Karukinka	Nothofagus pumilio	PB1	No	NA	NA	NA
CL835.1	Magallanes	Nothofagus pumilio	PB1	Yes	Yes	75	CL835.1-a/CL835.1-α
CL836.1	Karukinka	Nothofagus pumilio	ADM	Yes	Yes	50	CL836.1-a/CL836.1-α
CL902.1	Choshuenco	Nothofagus pumilio	PB3	Yes	Yes	100	CL902.1-a/CL902.1-α
CL903.1	Choshuenco	Nothofagus pumilio	PB3	Yes	Yes	ND	CL903.1-a/CL903.1-α
CL904.1	Choshuenco	Nothofagus pumilio	PB3	No	NA	NA	NA
CL905.1	Choshuenco	Nothofagus pumilio	PB3	No	NA	NA	NA
CL906.1	Choshuenco	Nothofagus pumilio	PB3	Yes	Yes	95	CL906.1-a/CL906.1-α
CL907.1	Choshuenco	Nothofagus pumilio	PB3	Yes	Yes	ND	CL907.1-a/CL907.1-α
CL909.1	Choshuenco	Nothofagus pumilio	PB3	Yes	Yes	90	CL909.1-a/CL909.1-α
CL910.1	Choshuenco	Nothofagus pumilio	PB2	Yes	Yes	80	CL910.1-a/CL910.1-α
CL915.1	Choshuenco	Nothofagus pumilio	PB2	Yes	Yes	100	CL915.1-a/CL915.1-α
CL916.1	Choshuenco	Nothofagus pumilio	PB3	Yes	Yes	80	CL916.1-a/CL916.1-α
YHKS211	United States	Fagus grandifolia	ADM	No	NA	NA	NA
YHKS212	United States	Acer saccharum	ADM	Yes	Yes	100	YHKS212-a/YHKS212-α
YHKS509	United States	Cedrus sp.	PB1	Yes	Yes	100	YHKS509-a/YHKS509-α
YHRVM107	United States	Pinus taeda	PB-h	No	NA	NA	NA
YHRVM108	United States	Pinus taeda	PB-h	No	NA	NA	NA
ND: non determined
NA: No applicable
