# Supplementary material for: A Saccharomyces eubayanus haploid resource for research studies
Source: Sci Rep. 2022 Apr 8;12:5976. doi: 10.1038/s41598-022-10048-8 (PMC8993842; doi:10.1038/s41598-022-10048-8)
Supplement: Supplementary file 5 — Supplementary Information 5. [file 41598_2022_10048_MOESM5_ESM.xlsx]

## Sheet: Table_S10
Supplementary Table S10. S. cerevisiae strains used in this study
Strain	Genotype	Reference
DBVPG6765 (WE)	MATa, ho::HygMX, ura3::KanMX	Cubillos et al., 2009
	MATα, ho::NatMX, ura3::KanMX	Cubillos et al., 2009
DBVPG6044 (WA)	MATa, ho::HygMX, ura3::KanMX	Cubillos et al., 2009
	MATα, ho::NatMX, ura3::KanMX	Cubillos et al., 2009
YPS128 (NA)	MATa, ho::HygMX, ura3::KanMX	Cubillos et al., 2009
	MATα, ho::NatMX, ura3::KanMX	Cubillos et al., 2009
Y12 (SA)	MATa, ho::HygMX, ura3::KanMX	Cubillos et al., 2009
	MATα, ho::NatMX, ura3::KanMX	Cubillos et al., 2009
