# Supplementary material for: A Saccharomyces eubayanus haploid resource for research studies
Source: Sci Rep. 2022 Apr 8;12:5976. doi: 10.1038/s41598-022-10048-8 (PMC8993842; doi:10.1038/s41598-022-10048-8)
Supplement: Supplementary file 6 — Supplementary Information 6. [file 41598_2022_10048_MOESM6_ESM.xlsx]

## Sheet: Table_S2
Supplementary Table S2. Phenotype data (µmax) for parental and haploid strains.
		Glucose 2 % 25 °C								Glucose 2 % 30 °C								Glucose 2 % 34 °C								NaCl 1.25 mM								Maltose 2%								Ethanol 5%
		Parental		MATa			MATα			Parental		MATa			MATα			Parental		MATa			MATα			Parental		MATa			MATα			Parental		MATa			MATα			Parental		MATa			MATα
Strain	Population	Mean	SD	Mean	SD	p-value	Mean	SD	p-value	Mean	SD	Mean	SD	p-value	Mean	SD	p-value	Mean	SD	Mean	SD	p-value	Mean	SD	p-value	Mean	SD	Mean	SD	p-value	Mean	SD	p-value	Mean	SD	Mean	SD	p-value	Mean	SD	p-value	Mean	SD	Mean	SD	p-value	Mean	SD	p-value
CL1001.1	PB1	0.329	0.017	0.266	0.024	0.0150	0.263	0.014	0.0150	0.301	0.005	0.335	0.013	0.0890	0.324	0.021	0.2000	0.275	0.089	0.292	0.031	1.0000	0.244	0.025	1.0000	0.270	0.024	0.280	0.024	1.0000	0.265	0.014	1.0000	0.245	0.063	0.322	0.023	0.1340	0.220	0.031	0.5130	0.233	0.034	0.215	0.021	0.4050	0.175	0.007	0.0720
CL1003.1	PB1	0.326	0.018	0.293	0.022	0.0798	0.250	0.018	0.0089	0.350	0.005	0.344	0.023	0.6390	0.300	0.011	0.0180	0.210	0.019	0.234	0.041	0.5100	0.262	0.012	0.1700	0.255	0.010	0.280	0.005	0.0390	0.259	0.011	0.6000	0.231	0.059	0.221	0.007	0.7300	0.170	0.001	0.2100	0.168	0.004	0.141	0.055	0.8800	0.171	0.007	0.9200
CL1004.1	PB3	0.257	0.011	0.253	0.008	1.0000	0.258	0.002	1.0000	0.309	0.010	0.314	0.011	0.5500	0.328	0.009	0.1800	0.254	0.015	0.241	0.023	0.7100	0.273	0.030	0.7100	0.238	0.010	0.256	0.009	0.5690	0.334	0.063	0.0580	0.237	0.017	0.276	0.027	0.1530	0.288	0.021	0.0910	0.207	0.024	0.192	0.029	0.8900	0.181	0.008	0.5800
CL1005.1	PB1	0.259	0.015	0.229	0.017	0.1200	0.231	0.009	0.1200	0.164	0.003	0.175	0.006	0.7500	0.220	0.069	0.4200	0.032	0.037	0.038	0.009	0.8400	0.078	0.036	0.3500	0.262	0.004	0.266	0.005	0.5380	0.247	0.009	0.0480	0.212	0.012	0.182	0.004	0.0200	0.184	0.009	0.0200	0.161	0.007	0.159	0.004	0.6330	0.193	0.006	0.0011
CL1006.1	PB1	0.244	0.005	0.258	0.007	0.3010	0.292	0.026	0.0270	0.315	0.006	0.315	0.013	0.9800	0.305	0.011	0.8300	0.419	0.150	0.300	0.101	0.4300	0.243	0.011	0.2600	0.279	0.011	0.267	0.009	0.1580	0.247	0.008	0.0170	0.266	0.033	0.209	0.041	0.1900	0.212	0.002	0.1900	0.226	0.042	0.219	0.033	0.7800	0.180	0.020	0.4100
CL1009.1	PB1	0.258	0.001	0.249	0.010	0.4000	0.261	0.004	0.4300	0.297	0.026	0.311	0.003	0.9500	0.323	0.005	0.6900	0.281	0.060	0.277	0.002	1.0000	0.284	0.000	1.0000	0.279	0.010	0.260	0.002	0.0647	0.239	0.002	0.0089	0.210	0.011	0.197	0.020	0.7100	0.224	0.020	0.7100	0.173	0.018	0.147	0.001	0.3000	0.162	0.002	0.6500
CL1010.1	PB1	0.220	0.002	0.216	0.006	0.3430	0.231	0.006	0.0820	0.286	0.023	0.293	0.006	0.6190	0.243	0.009	0.0240	0.244	0.004	0.249	0.023	0.7900	0.205	0.030	0.1500	0.293	0.038	0.258	0.010	0.5200	0.266	0.029	0.5600	0.232	0.047	0.204	0.046	0.8500	0.180	0.019	0.4800	0.182	0.004	0.170	0.008	0.1200	0.180	0.004	0.8000
CL1104.1	PB3	0.244	0.004	0.272	0.049	0.8600	0.248	0.013	0.8600	0.278	0.029	0.291	0.008	1.0000	0.293	0.016	1.0000	0.267	0.022	0.297	0.007	0.0960	0.271	0.006	0.6780	0.245	0.016	0.259	0.003	0.9800	0.278	0.053	0.7600	0.157	0.004	0.183	0.007	0.0015	0.187	0.004	0.0011	0.176	0.015	0.169	0.019	1.0000	0.178	0.002	1.0000
CL1106.1	ADM	0.259	0.016	0.237	0.015	0.1600	0.231	0.001	0.1000	0.314	0.022	0.331	0.023	0.7900	0.307	0.023	0.7900	0.083	0.012	0.092	0.016	1.0000	0.087	0.022	1.0000	0.241	0.014	0.242	0.025	0.9600	0.225	0.005	0.8100	0.169	0.003	0.220	0.001	0.0000	0.189	0.004	0.0001	0.183	0.033	0.180	0.019	1.0000	0.175	0.015	1.0000
CL1108.1	PB2	0.211	0.007	0.213	0.005	0.6600	0.220	0.005	0.2900	0.271	0.017	0.284	0.017	1.0000	0.281	0.027	1.0000	0.234	0.009	0.211	0.008	0.0820	0.223	0.011	0.3670	0.361	0.080	0.354	0.076	0.9000	0.280	0.044	0.5900	0.189	0.012	0.179	0.007	0.6600	0.194	0.016	0.6900	0.157	0.053	0.181	0.008	1.0000	0.174	0.005	1.0000
CL1109.1	PB2	0.244	0.007	0.264	0.005	0.1030	0.279	0.006	0.0450	0.306	0.005	0.317	0.009	0.0780	0.303	0.006	0.8870	0.251	0.004	0.300	0.044	0.3000	0.326	0.008	0.1800	0.270	0.024	0.304	0.046	1.0000	0.259	0.012	1.0000	0.257	0.041	0.268	0.062	1.0000	0.282	0.049	1.0000	0.182	0.006	0.170	0.018	0.9200	0.163	0.003	0.9200
CL1110.1	PB3	0.270	0.007	0.299	0.015	0.0540	0.275	0.009	0.6290	0.296	0.010	0.280	0.006	0.0704	0.313	0.007	0.0704	0.280	0.063	0.281	0.041	1.0000	0.252	0.023	1.0000	0.285	0.002	0.257	0.005	0.0001	0.266	0.003	0.0009	0.258	0.063	0.196	0.003	0.2500	0.198	0.002	0.2500	0.176	0.020	0.192	0.043	1.0000	0.172	0.004	1.0000
CL1111.1	PB2	0.210	0.006	0.219	0.016	0.4125	0.258	0.011	0.0078	0.315	0.020	0.312	0.024	1.0000	0.319	0.019	1.0000	0.255	0.005	0.275	0.021	0.7400	0.272	0.026	0.7400	0.240	0.013	0.226	0.003	0.4400	0.235	0.012	0.7100	0.192	0.015	0.210	0.030	0.5800	0.185	0.001	0.6800	0.207	0.012	0.175	0.006	0.0077	0.182	0.003	0.0154
CL1112.1	ADM	0.273	0.006	0.302	0.011	0.0120	0.297	0.005	0.0170	0.330	0.009	0.331	0.008	0.9900	0.325	0.009	0.9900	0.203	0.008	0.183	0.013	0.1810	0.213	0.014	0.3680	0.272	0.036	0.286	0.007	1.000	0.282	0.007	1.000	0.209	0.002	0.226	0.013	0.1200	0.223	0.003	0.1400	0.197	0.015	0.262	0.069	0.6500	0.281	0.106	0.6300
CL204.1	PB3	0.330	0.026	0.175	0.007	0.0001	0.263	0.011	0.0029	0.393	0.008	0.363	0.017	0.0490	0.348	0.009	0.0120	0.271	0.104	0.437	0.049	0.0900	0.291	0.048	0.7470	0.257	0.013	0.397	0.114	0.1300	0.281	0.002	0.6700	0.291	0.070	0.227	0.016	0.2800	0.223	0.005	0.2800	0.232	0.010	0.222	0.009	0.1547	0.202	0.001	0.0088
CL210.1	ADM	0.314	0.020	0.277	0.004	0.0930	0.275	0.021	0.0930	0.374	0.009	0.324	0.018	0.1700	0.360	0.040	0.5400	0.260	0.001	0.493	0.111	0.0260	0.441	0.066	0.0500	0.251	0.012	0.349	0.056	0.3100	0.367	0.114	0.3100	0.164	0.016	0.231	0.013	0.0260	0.240	0.035	0.0220	0.244	0.082	0.291	0.056	1.0000	0.239	0.081	1.0000
CL216.1	PB3	0.406	0.037	0.278	0.011	0.0011	0.182	0.011	0.0001	0.418	0.057	0.398	0.044	0.5770	0.266	0.006	0.0130	0.487	0.039	0.420	0.073	0.4000	0.387	0.055	0.2300	0.266	0.014	0.292	0.041	0.8600	0.238	0.055	0.8600	0.303	0.064	0.218	0.009	0.0810	0.196	0.025	0.0510	0.279	0.028	0.220	0.028	0.4000	0.197	0.077	0.2700
CL221.1	PB3	0.235	0.007	0.225	0.006	0.0730	0.135	0.002	0.0000	0.265	0.007	0.225	0.030	0.1900	0.255	0.021	0.6000	0.243	0.003	0.122	0.009	0.0001	0.086	0.022	0.0000	0.308	0.023	0.244	0.022	0.0089	0.176	0.008	0.0004	0.203	0.018	0.175	0.012	0.3300	0.169	0.031	0.3200	0.195	0.005	0.101	0.002	0.0000	0.085	0.005	0.0000
CL248.1	PB2	0.231	0.013	0.256	0.034	0.7100	0.255	0.017	0.7100	0.324	0.082	0.307	0.025	1.0000	0.284	0.018	1.0000	0.251	0.050	0.265	0.021	1.0000	0.233	0.006	1.0000	0.288	0.050	0.297	0.029	0.9800	0.320	0.025	0.9800	0.211	0.027	0.186	0.003	0.2400	0.174	0.010	0.1100	0.204	0.009	0.178	0.004	0.0060	0.180	0.004	0.0067
CL446.2	PB1	0.232	0.004	0.221	0.000	0.0180	0.230	0.004	0.6180	0.202	0.007	0.163	0.008	0.0007	0.159	0.003	0.0006	0.098	0.030	0.080	0.041	1.0000	0.079	0.019	1.0000	0.248	0.026	0.249	0.007	0.9400	0.272	0.011	0.4100	0.186	0.018	0.186	0.001	1.0000	0.196	0.010	1.0000	0.186	0.020	0.168	0.023	0.8900	0.173	0.017	0.8900
CL447.3	PB1	0.214	0.017	0.218	0.003	0.8500	0.254	0.032	0.1800	0.164	0.003	0.171	0.015	0.8600	0.158	0.006	0.8600	0.063	0.009	0.082	0.018	0.2200	0.058	0.007	0.6300	0.250	0.009	0.276	0.008	0.0100	0.265	0.002	0.0800	0.175	0.014	0.197	0.009	0.0940	0.201	0.011	0.0890	0.186	0.011	0.185	0.016	1.0000	0.179	0.013	1.0000
CL449.1	PB1	0.237	0.016	0.241	0.008	0.7900	0.256	0.027	0.7500	0.197	0.018	0.158	0.002	0.0180	0.166	0.008	0.0330	0.139	0.022	0.060	0.008	0.0680	0.120	0.050	0.4940	0.274	0.013	0.258	0.012	0.1130	0.236	0.007	0.0140	0.192	0.004	0.209	0.007	0.0135	0.182	0.005	0.0633	0.194	0.016	0.190	0.011	0.7180	0.163	0.010	0.0650
CL450.1	PB1	0.306	0.014	0.307	0.004	0.9800	0.334	0.042	0.6900	0.354	0.013	0.355	0.021	1.0000	0.365	0.017	1.0000	0.544	0.330	0.447	0.051	1.0000	0.646	0.116	1.0000	0.248	0.005	0.245	0.010	0.9500	0.312	0.085	0.4400	0.265	0.039	0.222	0.007	0.1900	0.220	0.015	0.1900	0.227	0.009	0.246	0.023	0.1970	0.200	0.012	0.1590
CL471.2	PB1	0.202	0.009	0.301	0.007	0.0028	0.274	0.033	0.0095	0.374	0.044	0.362	0.053	1.0000	0.373	0.062	1.0000	0.521	0.109	0.493	0.039	1.0000	0.515	0.127	1.0000	0.262	0.006	0.323	0.063	0.1800	0.247	0.010	0.6300	0.209	0.015	0.231	0.010	0.3800	0.224	0.019	0.5400	0.237	0.028	0.209	0.023	0.8400	0.223	0.034	1.0000
CL601.1	PB3	0.236	0.008	0.252	0.008	0.0830	0.259	0.008	0.0330	0.329	0.014	0.364	0.006	0.0510	0.341	0.017	0.2950	0.094	0.012	0.105	0.021	1.0000	0.100	0.013	1.0000	0.229	0.013	0.235	0.007	0.4400	0.254	0.004	0.0400	0.141	0.012	0.172	0.009	0.0110	0.178	0.005	0.0067	0.156	0.008	0.162	0.007	1.0000	0.161	0.006	1.0000
CL604.1	PB3	0.281	0.008	0.266	0.008	0.1200	0.265	0.005	0.1200	0.357	0.007	0.361	0.017	1.0000	0.360	0.015	1.0000	0.095	0.063	0.077	0.016	1.0000	0.101	0.033	1.0000	0.291	0.047	0.255	0.004	0.4600	0.254	0.007	0.4600	0.169	0.008	0.180	0.003	0.2500	0.183	0.011	0.2000	0.179	0.007	0.168	0.004	0.2100	0.166	0.008	0.1700
CL606.1	PB1	0.257	0.008	0.227	0.011	0.0091	0.222	0.005	0.0059	0.227	0.020	0.205	0.006	0.3500	0.213	0.014	0.5700	0.164	0.044	0.129	0.016	0.4100	0.167	0.007	0.8900	0.285	0.036	0.294	0.021	1.0000	0.295	0.039	1.0000	0.210	0.031	0.202	0.014	1.0000	0.195	0.019	1.0000	0.184	0.006	0.179	0.004	0.5600	0.174	0.005	0.2000
CL607.1	PB3	0.270	0.002	0.281	0.005	0.0169	0.246	0.004	0.0006	0.362	0.011	0.364	0.010	0.9000	0.338	0.018	0.1700	0.099	0.046	0.087	0.008	0.7900	0.166	0.082	0.3700	0.275	0.019	0.279	0.021	0.7900	0.259	0.016	0.7200	0.222	0.057	0.206	0.003	1.0000	0.199	0.015	1.0000	0.193	0.005	0.175	0.006	0.0029	0.153	0.003	0.0001
CL608.1	PB3	0.248	0.001	0.270	0.014	0.1100	0.262	0.010	0.2800	0.343	0.026	0.346	0.003	1.0000	0.365	0.047	1.0000	0.051	0.009	0.059	0.004	0.5320	0.085	0.022	0.0790	0.268	0.014	0.278	0.018	0.8900	0.262	0.011	0.8900	0.169	0.032	0.197	0.045	1.0000	0.171	0.037	1.0000	0.176	0.005	0.160	0.001	0.6500	0.172	0.024	0.7300
CL610.1	PB3	0.260	0.003	0.264	0.012	0.5200	0.276	0.004	0.1200	0.342	0.011	0.409	0.108	0.7300	0.368	0.010	0.9200	0.100	0.015	0.086	0.009	1.0000	0.104	0.036	1.0000	0.244	0.012	0.244	0.008	0.9700	0.270	0.021	0.2100	0.204	0.009	0.203	0.015	0.9060	0.172	0.002	0.0250	0.199	0.005	0.174	0.005	0.0026	0.164	0.006	0.0006
CL619.1	PB1	0.224	0.005	0.227	0.009	0.5900	0.214	0.005	0.2300	0.300	0.008	0.314	0.013	0.5700	0.304	0.013	0.6900	0.241	0.022	0.312	0.008	0.0023	0.256	0.006	0.2187	0.287	0.043	0.295	0.006	1.0000	0.273	0.009	1.0000	0.193	0.002	0.198	0.005	1.0000	0.212	0.062	1.0000	0.188	0.005	0.187	0.002	0.6870	0.180	0.003	0.0690
CL620.1	PB3	0.311	0.006	0.260	0.003	0.0004	0.260	0.010	0.0004	0.289	0.013	0.328	0.006	0.0053	0.316	0.006	0.0214	0.280	0.065	0.794	0.121	0.0011	0.510	0.064	0.0182	0.272	0.013	0.316	0.049	1.0000	0.289	0.083	1.0000	0.265	0.016	0.244	0.040	1.0000	0.247	0.017	1.0000	0.227	0.011	0.201	0.007	0.7200	0.249	0.054	0.7200
CL621.1	PB1	0.251	0.005	0.252	0.006	0.8650	0.272	0.009	0.0280	0.220	0.004	0.188	0.006	0.0031	0.183	0.010	0.0022	0.071	0.023	0.074	0.052	0.9020	0.152	0.019	0.0830	0.279	0.004	0.267	0.023	1.0000	0.275	0.006	1.0000	0.189	0.012	0.191	0.008	1.0000	0.196	0.006	1.0000	0.179	0.004	0.168	0.005	0.1900	0.168	0.008	0.1900
CL703.1	PB2	0.188	0.011	0.257	0.012	0.0004	0.249	0.004	0.0005	0.342	0.008	0.327	0.014	0.6000	0.355	0.023	0.6000	0.122	0.006	0.124	0.020	1.0000	0.138	0.028	1.0000	0.269	0.005	0.276	0.009	0.8300	0.264	0.012	0.8300	0.189	0.005	0.207	0.015	0.1580	0.170	0.011	0.1580	0.192	0.003	0.171	0.013	0.0800	0.172	0.007	0.0800
CL704.1	PB2	0.265	0.002	0.258	0.008	0.2700	0.269	0.006	0.4100	0.337	0.013	0.335	0.004	0.7700	0.327	0.004	0.5100	0.107	0.022	0.159	0.003	0.0074	0.147	0.002	0.0172	0.266	0.009	0.213	0.005	0.031	0.261	0.016	0.6437	0.206	0.006	0.212	0.001	0.1080	0.220	0.002	0.0150	0.220	0.003	0.195	0.012	0.0390	0.198	0.009	0.0440
CL705.1	PB2	0.236	0.003	0.255	0.018	0.3000	0.259	0.016	0.2800	0.299	0.008	0.285	0.019	0.6800	0.285	0.009	0.6800	0.234	0.004	0.227	0.008	0.7900	0.230	0.008	1.0000	0.283	0.044	0.288	0.052	1.0000	0.259	0.015	1.0000	0.287	0.022	0.219	0.050	0.0820	0.198	0.010	0.0430	0.184	0.004	0.174	0.006	0.0670	0.172	0.003	0.0440
CL710.2	PB2	0.258	0.015	0.213	0.016	0.0330	0.244	0.015	0.2930	0.386	0.084	0.331	0.006	0.6500	0.350	0.013	0.7900	0.128	0.030	0.103	0.023	0.4500	0.144	0.009	0.4500	0.266	0.012	0.219	0.005	0.0009	0.270	0.005	0.5588	0.192	0.009	0.180	0.024	0.6300	0.206	0.011	0.6300	0.184	0.005	0.148	0.010	0.0093	0.192	0.013	0.3818
CL715.1	PB2	0.260	0.011	0.266	0.021	1.0000	0.274	0.004	0.7800	0.344	0.014	0.358	0.029	1.0000	0.353	0.011	1.0000	0.094	0.015	0.121	0.023	0.2300	0.103	0.004	0.4700	0.262	0.011	0.279	0.007	0.1020	0.282	0.007	0.0870	0.212	0.009	0.191	0.009	0.1700	0.234	0.018	0.1700	0.195	0.011	0.185	0.006	0.2430	0.208	0.008	0.2430
CL804.1	ADM	0.276	0.001	0.259	0.005	0.1830	0.285	0.017	0.3090	0.192	0.003	0.185	0.009	0.2250	0.174	0.005	0.0280	0.130	0.041	0.080	0.020	0.2750	0.163	0.041	0.2930	0.286	0.012	0.280	0.006	1.0000	0.281	0.011	1.0000	0.191	0.015	0.207	0.011	0.2600	0.185	0.006	0.5400	0.192	0.003	0.182	0.014	0.2090	0.166	0.002	0.0270
CL807.1	ADM	0.267	0.021	0.299	0.008	0.0800	0.285	0.007	0.3000	0.311	0.005	0.378	0.024	0.0045	0.341	0.006	0.0507	0.101	0.007	0.423	0.008	0.0003	0.439	0.077	0.0003	0.275	0.049	0.390	0.097	0.2500	0.314	0.043	0.5100	0.242	0.023	0.229	0.009	1.0000	0.237	0.018	1.0000	0.212	0.007	0.281	0.013	0.0003	0.210	0.008	0.8648
CL810.1	ADM	0.278	0.013	0.278	0.014	0.9900	0.255	0.018	0.3100	0.188	0.006	0.178	0.004	0.1800	0.187	0.006	0.8300	0.099	0.032	0.032	0.027	0.0410	0.029	0.008	0.0410	0.283	0.012	0.243	0.019	0.0360	0.255	0.009	0.0900	0.176	0.006	0.168	0.008	0.8000	0.170	0.008	0.8000	0.199	0.005	0.167	0.004	0.0022	0.154	0.010	0.0006
CL814.1	PB1	0.243	0.007	0.259	0.010	0.1000	0.248	0.003	0.4200	0.328	0.015	0.339	0.005	0.5500	0.327	0.002	0.9300	0.157	0.007	0.191	0.011	0.0051	0.199	0.008	0.0027	0.253	0.003	0.260	0.005	0.5500	0.247	0.011	0.5500	0.212	0.047	0.177	0.009	0.5400	0.178	0.009	0.5400	0.313	0.002	0.256	0.031	0.0730	0.271	0.002	0.1380
CL816.1	PB1	0.252	0.004	0.207	0.002	0.1200	0.227	0.036	0.3900	0.296	0.003	0.276	0.012	0.1900	0.279	0.015	0.1900	0.258	0.009	0.286	0.009	0.0120	0.259	0.003	0.8300	0.275	0.019	0.293	0.010	0.4300	0.314	0.023	0.1300	0.219	0.021	0.211	0.015	0.6800	0.197	0.012	0.4800	0.201	0.004	0.194	0.004	0.0872	0.179	0.004	0.0020
CL817.1	PB1	0.239	0.010	0.214	0.003	0.0045	0.246	0.002	0.2507	0.312	0.052	0.288	0.007	0.7300	0.270	0.009	0.4300	NA	NA	NA	NA	NA	NA	NA	NA	0.214	0.013	0.260	0.004	0.0023	0.246	0.007	0.0094	0.239	0.030	0.177	0.006	0.0180	0.209	0.006	0.1540	0.346	0.013	0.187	0.027	0.0001	0.286	0.008	0.0062
CL821.1	ADM	0.249	0.003	0.352	0.126	0.4000	0.258	0.005	0.8800	0.236	0.056	0.232	0.055	0.9100	0.186	0.020	0.6900	0.068	0.006	0.192	0.066	0.0560	0.185	0.048	0.0560	0.259	0.019	0.257	0.008	0.8500	0.240	0.020	0.6100	0.192	0.026	0.188	0.009	1.0000	0.183	0.016	1.0000	0.163	0.001	0.164	0.005	0.9880	0.213	0.027	0.0270
CL835.1	PB1	0.273	0.016	0.290	0.023	0.6800	0.263	0.019	0.6800	0.197	0.030	0.141	0.011	0.0217	0.122	0.004	0.0081	0.100	0.015	0.103	0.029	0.8500	0.077	0.016	0.5100	0.254	0.027	0.295	0.020	0.2900	0.278	0.027	0.5800	0.205	0.015	0.205	0.016	1.0000	0.208	0.020	1.0000	0.175	0.005	0.183	0.005	0.0638	0.205	0.004	0.0006
CL836.1	ADM	0.246	0.002	0.231	0.008	0.0290	0.244	0.002	0.5890	0.202	0.024	0.181	0.020	1.000	0.192	0.056	1.000	NA	NA	NA	NA	NA	NA	NA	NA	0.213	0.007	0.281	0.005	0.0001	0.227	0.015	0.1405	0.209	0.030	0.218	0.011	1.000	0.200	0.015	1.000	0.326	0.024	0.266	0.033	0.0460	0.243	0.011	0.0170
CL902.1	PB3	0.334	0.007	0.340	0.006	0.2971	0.284	0.006	0.0011	0.278	0.006	0.272	0.003	0.1859	0.246	0.006	0.0011	0.259	0.016	0.281	0.017	0.2260	0.196	0.025	0.0159	0.492	0.126	0.358	0.023	0.5100	0.407	0.129	0.7200	0.286	0.037	0.323	0.044	0.6900	0.253	0.051	0.6900	0.350	0.008	0.282	0.010	0.0019	0.236	0.021	0.0002
CL903.1	PB3	0.293	0.017	0.262	0.008	0.4500	0.302	0.046	0.7300	0.402	0.081	0.322	0.064	0.7700	0.329	0.087	0.7700	0.459	0.184	0.504	0.068	1.0000	0.448	0.031	1.0000	0.237	0.002	0.401	0.101	0.0410	0.301	0.005	0.2260	0.294	0.046	0.236	0.069	0.4400	0.223	0.037	0.4400	0.279	0.037	0.274	0.026	1.0000	0.307	0.072	1.0000
CL906.1	PB3	0.267	0.020	0.256	0.009	0.4300	0.234	0.013	0.1100	0.286	0.004	0.311	0.005	0.1000	0.294	0.019	0.4100	0.246	0.001	0.253	0.018	0.8800	0.286	0.072	0.8800	0.239	0.010	0.268	0.001	0.6700	0.277	0.057	0.6400	0.169	0.021	0.239	0.056	0.2400	0.231	0.038	0.2400	0.219	0.027	0.204	0.016	0.3590	0.170	0.006	0.0520
CL907.1	PB3	0.273	0.018	0.236	0.012	0.0250	0.234	0.004	0.0250	0.357	0.024	0.304	0.004	0.0120	0.306	0.003	0.0120	0.310	0.157	0.427	0.086	0.7400	0.431	0.088	0.7400	0.256	0.005	0.287	0.056	1.0000	0.288	0.036	1.0000	0.231	0.036	0.216	0.015	0.6100	0.195	0.005	0.3100	0.258	0.034	0.193	0.006	0.0170	0.185	0.009	0.0150
CL909.1	PB3	0.237	0.002	0.231	0.0124	0.7500	0.225	0.006	0.3900	0.324	0.008	0.318	0.005	0.7300	0.324	0.003	0.9400	0.104	0.078	0.074	0.001	1.00	0.077	0.005	1000	0.195	0.007	0.280	0.004	0.0001	0.212	0.008	0.0180	0.291	0.002	0.203	0.009	0.0001	0.187	0.005	0.0001	0.357	0.043	0.193	0.013	0.0008	0.288	0.010	0.0184
CL910.1	PB2	0.259	0.005	0.218	0.002	0.0001	0.247	0.002	0.0038	0.334	0.019	0.336	0.003	1000	0.326	0.007	1000	0.077	0.013	0.076	0.007	0.8980	0.099	0.005	0.0750	0.215	0.007	0.280	0.004	0.0056	0.230	0.025	0.2888	0.199	0.017	0.224	0.002	0.0710	0.207	0.006	0.3970	0.283	0.058	0.231	0.030	0.5000	0.280	0.026	0.9300
CL915.1	PB2	0.262	0.010	0.239	0.003	0.0140	0.261	0.001	0.8040	0.331	0.015	0.399	0.004	0.0004	0.343	0.007	0.1542	0.090	0.004	0.499	0.012	0.0001	0.355	0.010	0.0001	0.223	0.014	0.291	0.011	0.0007	0.240	0.006	0.0989	0.212	0.067	0.224	0.006	0.8600	0.239	0.010	0.5400	0.239	0.050	0.208	0.002	0.8400	0.222	0.024	1000
CL916.1	PB3	0.275	0.006	0.304	0.001	0.0006	0.285	0.005	0.0269	0.289	0.017	0.332	0.001	0.0089	0.307	0.008	0.0954	0.119	0.012	0.124	0.007	0.5680	0.085	0.011	0.0130	0.273	0.011	0.273	0.005	1000	0.282	0.012	0.8500	0.209	0.017	0.221	0.011	0.4400	0.195	0.005	0.4400	0.208	0.079	0.186	0.005	1000	0.184	0.004	1000
YHKS212	ADM	0.281	0.003	0.297	0.004	0.0201	0.275	0.008	0.2143	0.341	0.013	0.338	0.005	0.7300	0.321	0.007	0.1100	0.242	0.002	0.251	0.011	0.3690	0.259	0.006	0.0970	0.287	0.029	0.273	0.007	0.7500	0.300	0.003	0.7500	0.212	0.012	0.238	0.007	0.0161	0.205	0.003	0.3567	0.170	0.015	0.272	0.073	0.0710	0.286	0.030	0.0660
YHKS509	PB1	0.279	0.003	0.282	0.016	0.7100	0.265	0.008	0.2800	0.321	0.009	0.321	0.003	1000	0.325	0.008	1000	0.124	0.004	0.126	0.021	0.8608	0.177	0.009	0.0088	0.278	0.040	0.250	0.007	0.5800	0.259	0.004	0.7400	0.204	0.001	0.246	0.005	0.0001	0.203	0.003	0.8100	0.202	0.010	0.213	0.056	1000	0.224	0.046	1000
NA: not applicable. Strain did not growth in the evaluated condition.
[truncated: 16 more columns]
