# Supplementary material for: A Saccharomyces eubayanus haploid resource for research studies
Source: Sci Rep. 2022 Apr 8;12:5976. doi: 10.1038/s41598-022-10048-8 (PMC8993842; doi:10.1038/s41598-022-10048-8)
Supplement: Supplementary file 7 — Supplementary Information 7. [file 41598_2022_10048_MOESM7_ESM.xlsx]

## Sheet: Table_S3
Supplementary Tabla S3. Sugar consumption and ethanol production during beer wort fermentation
		Maltotriose (g/L)								Maltose (g/L)								Glucose (g/L)								Fructose (g/L)								Ethanol (%v/v)
		Parental		MATa			MATα			Parental		MATa			MATα			Parental		MATa			MATα			Parental		MATa			MATα			Parental		MATa			MATα
Strain	Population	Mean	SD	Mean	SD	p-value	Mean	SD	p-value	Mean	SD	Mean	SD	p-value	Mean	SD	p-value	Mean	SD	Mean	SD	p-value	Mean	SD	p-value	Mean	SD	Mean	SD	p-value	Mean	SD	p-value	Mean	SD	Mean	SD	p-value	Mean	SD	p-value
CL1106.1	ADM	0	0	0	0	1	0	0	1	50.40	0.0000	50.40	0.0000	1	50.40	0.0000	1	8.9	0.0	8.9	0.0	1	8.9	0.0	1	1.1	0.0	1.1	0.0	1	1.1	0.0	1	3.10	0.100	3.00	0.000	0.87	3.07	0.153	0.94
CL216.1	PB3	0	0	0	0	1	0	0	1	50.37	0.0577	50.40	0.0000	0.8	50.40	0.0000	0.8	8.9	0.0	8.9	0.0	1	8.9	0.0	1	1.1	0.0	1.1	0.0	1	1.1	0.0	1	2.63	0.115	3.37	0.115	0.00032	3.27	0.058	0.00048
CL601.1	PB3	0	0	0	0	1	0	0	1	50.40	0.0000	50.40	0.0000	1	50.40	0.0000	1	8.9	0.0	8.9	0.0	1	8.9	0.0	1	1.1	0.0	1.1	0.0	1	1.1	0.0	1	3.00	0.100	2.90	0.173	0.45	3.13	0.058	0.45
CL715.1	PB2	0	0	0	0	1	0	0	1	50.40	0.0000	50.40	0.0000	1	50.40	0.0000	1	8.9	0.0	8.9	0.0	1	8.9	0.0	1	1.1	0.0	1.1	0.0	1	1.1	0.0	1	2.85	0.071	3.33	0.058	0.021	3.00	0.173	0.228
Unfermented wort		13.45 ± 0.0707								50.40 ± 0.1414								8.95 ± 0.071								1.1 ± 0.14								0.00 ± 0.000
