# Supplementary material for: A Saccharomyces eubayanus haploid resource for research studies
Source: Sci Rep. 2022 Apr 8;12:5976. doi: 10.1038/s41598-022-10048-8 (PMC8993842; doi:10.1038/s41598-022-10048-8)
Supplement: Supplementary file 8 — Supplementary Information 8. [file 41598_2022_10048_MOESM8_ESM.xlsx]

## Sheet: Table_S4
Supplementary Table S4. Illumina mapping statistics . M referes to Millions
Sample Name	Mean cov	% Aligned	M Aligned	M Total reads
CL216.1-a	216.8X	98.6	26.1	26.5
CL601.1-a	219.9X	99.2	26.4	26.6
CL715.1-a	237.2X	98.9	28.5	28.9
