# Supplementary material for: A Saccharomyces eubayanus haploid resource for research studies
Source: Sci Rep. 2022 Apr 8;12:5976. doi: 10.1038/s41598-022-10048-8 (PMC8993842; doi:10.1038/s41598-022-10048-8)
Supplement: Supplementary file 9 — Supplementary Information 9. [file 41598_2022_10048_MOESM9_ESM.xlsx]

## Sheet: Table_S5A
Supplementary Table 5A. Putative off-target mutations generated during the HO deletion by CRISPR on CL601.1. CL216.1. and CL715.1 strains
CL601.1
ID (Chrom-POS)	Genotype Haploid	Genotype diploid	Allelic counts haploid	Allelic counts diploid	Alleles haploid	Alleles diploid	Allelic balance haploid (alt/ref)	Allelic balance diploid (alt/ref)	Manual inspection	Nearest gene Location	Gene Start	Gene End	Gene Id	Gene description
1_12660	1/1	0/0	0.2	4.5	CAATTGA/CAATTGA	AAGC/AAGC	0	0.333333333333333
1_12670	1/1	0/0	0.11	4.8	A/A	G/G	0	0.333333333333333
2_2475	0/0	1/1	19.6	9.18	T/T	C/C	0.76	0.333333333333333
3_267867	0/0	1/1	31.17	1.20	TTCAATTG/TTCAATTG	TTCCACTG/TTCCACTG	0.382716049382716	0.03125
9_411610	0/0	1/1	35.35	21101	G/G	T/T	0.5	0.172131147540983
12_542056	0/0	1/1	7.4	0.13	C/C	G/G	0.636363636363636	0
CL216.1
ID (Chrom-POS)	Genotype Haploid	Genotype diploid	Allelic counts haploid	Allelic counts diploid	Alleles haploid	Alleles diploid	Allelic balance haploid (alt/ref)	Allelic balance diploid (alt/ref)	Manual inspection	Nearest gene Location	Gene Start	Gene End	Gene Id	Gene description
1_12626	1/1	0/0	10.3	20.0	A/A	G/G	0.769230769230769	1
1_12637	1/1	0/0	10.3	20.0	G/G	A/A	0.769230769230769	1
4_42153	1/1	0/0	0.127	179.0	G/G	A/A	0	1	Ok	5'UTR	40381	42141	YDL227C	HO: Homothallic switching endonuclease
4_984978	1/1	0/0	6.4	6.0	AATGAGATATGGTATG/AATGAGATATGGTATG	AATGGTATATGGTATG/AATGGTATATGGTATG	0.375	0.545454545454545
6_963	0/0	1/1	35.6	8.9	G/G	A/A	0.853658536585365	0.470588235294117
8_1879	1/1	0/0	12.10	32.1	T/T	C/C	0.545454545454545	0.969696969696969
8_1880	0/0	1/1	12.11	10.23	C/C	T/T	0.521739130434782	0.303030303030303
8_1899	0/0	1/1	13.4	18.16	T/T	C/C	0.764705882352941	0.529411764705882
8_1914	0/0	1/1	6.9.0	8.21.0	CTTAAAA/CTTAAAA	CTTTAAA/CTTTAAA	0.4	0.266666666666666
8_679541	0/0	1/1	135.0	0.184	A/A	G/G	1	0	Ok	CDS	678526	679896	YOR323C	PRO2: Gamma-glutamyl phosphate reductase
11_637233	0/0	1/1	13.0.2	16.9.0	GATACT/GATACT	AATCTA/AATCTA	0.722222222222222	0.64
15_634	0/0	1/1	50.7	8.5	A/A	T/T	0.87719298245614	0.615384615384615
CL715.1
ID (Chrom-POS)	Genotype Haploid	Genotype diploid	Allelic counts haploid	Allelic counts diploid	Alleles haploid	Alleles diploid	Allelic balance haploid (alt/ref)	Allelic balance diploid (alt/ref)	Manual inspection	Nearest gene Location	Gene Start	Gene End	Gene Id	Gene description
1_11078	0/0	1/1	12.1	6.9	A/A	G/G	0.923076923076923	0.4
2_1275403	1/1	0/0	5.33	16.0	G/G	A/A	0.131578947368421	1
2_1275513	1/1	0/0	0.39	0.0	CGTTTTC/CGTTTTC	CATTTTC/CATTTTC	0	0
2_1275525	0/0	1/1	40.15	0.15	A/A	G/G	0.727272727272727	0
3_219	0/0	1/1	32.0	12.3	CCC/CCC	CCA/CCA	1	0.8
3_2227	0/0	1/1	143.25	8.44	T/T	C/C	0.851190476190476	0.153846153846153
5_907	1/1	0/0	8.35	11.1	T/T	A/A	0.186046511627906	0.916666666666666
8_731152	0/0	1/1	53.3	13.6	T/T	C/C	0.946428571428571	0.684210526315789
8_731246	1/1	0/0	11.7	13.1	G/G	A/A	0.611111111111111	0.928571428571428
8_731256	0/0	1/1	15.2	6.6	G/G	A/A	0.88235294117647	0.5
8_731261	0/0	1/1	14.2	6.6	C/C	T/T	0.875	0.5
9_411144	0/0	1/1	97.29	3.31	A/A	G/G	0.769841269841269	0.088235294117647
10_514004	1/1	0/0	9.74	78.4	A/A	T/T	0.108433734939759	0.951219512195121
11_636533	0/0	1/1	8.7.0	0.19.0	GCTA/GCTA	ACAC/ACAC	0.5	0
11_637746	1/1	0/0	7.24	32.28	A/A	C/C	0.225806451612903	0.533333333333333
12_372203	1/1	0/0	3.29	18.6	A/A	G/G	0.09375	0.75
12_463329	0/0	1/1	3.0	0.2	CTTCCCACAT/CTTCCCACAT	CTTTCCCACAT/CTTTCCCACAT	0.157894736842105	0
13_951401	0/0	1/1	11.0.0	9.4.0	A/A	C/C	1	0.692307692307692

## Sheet: Table_S5B
Supplementary Table5B. Heterozygous calls in diploid and haploid strains of CL715.1.
ID (Chrom-POS)	gt CL715.1	gt CL715.1 haploid	AD CL715.1	AD CL715.1 haploid	AB CL715.1	AB CL715.1 haploid
1_644	0/1	0/1	26.17	33.21	0.604651162790697	0.589285714285714
1_848	0/1	0/0	102.55	24.7	0.645569620253164	0.774193548387096
1_1473	0/1	0/1	17.23	52.55	0.425	0.481481481481481
1_1550	0/1	0/1	16.26	44.47	0.38095238095238	0.478260869565217
1_2393	0/1	0/1	300195	344192	0.606060606060606	0.640595903165735
1_2554	0/1	0/1	136250	152330	0.352331606217616	0.315352697095435
1_2566	0/1	0/1	230124	291127	0.647887323943662	0.696172248803827
1_2695	0/1	0/1	17.11	56.32	0.607142857142857	0.636363636363636
1_2867	0/1	0/1	27.21	10.22	0.5625	0.3125
1_5484	0/1	0/1	59.93	149242	0.388157894736842	0.380102040816326
1_5488	0/1	0/1	86.55	221139	0.609929078014184	0.61049723756906
1_5968	0/1	0/1	23.22	64.61	0.511111111111111	0.507936507936507
1_5974	0/1	0/1	19.22	64.61	0.463414634146341	0.512
1_7244	0/1	0/1	89.54	232148	0.622377622377622	0.610526315789473
1_7626	0/1	0/1	125160	190197	0.43859649122807	0.489690721649484
1_7652	0/1	0/1	91100	168136	0.476439790575916	0.550819672131147
1_7675	0/1	0/1	62.58	103100	0.516666666666666	0.507389162561576
1_7699	0/1	0/1	21.26	62.80	0.4375	0.436619718309859
1_7723	0/1	0/1	23.18	71.54	0.560975609756097	0.568
1_7782	0/1	0/1	11.16	32.31	0.407407407407407	0.507936507936507
1_8127	0/1	0/1	49.54	67.93	0.475728155339805	0.416149068322981
1_8151	0/1	0/1	107104	106152	0.507109004739336	0.409266409266409
1_9169	0/1	0/1	10.14	38.35	0.416666666666666	0.520547945205479
1_9311	0/1	0/1	16.11	56.54	0.592592592592592	0.509090909090909
1_9583	0/1	0/1	10.8	44.29	0.555555555555555	0.602739726027397
1_9924	0/1	0/1	8.8	15.10	0.5	0.6
1_10176	0/1	0/1	19.19	74.67	0.5	0.524822695035461
1_10219	0/1	0/1	6.11	29.25	0.352941176470588	0.537037037037037
1_10767	0/1	0/1	129119	160114	0.518072289156626	0.583941605839416
1_11131	0/1	0/0	4.7	14.3	0.363636363636363	0.823529411764705
1_11971	0/1	0/1	152133	156147	0.533333333333333	0.514851485148514
1_12052	0/1	0/1	147186	131228	0.441441441441441	0.364902506963788
1_13108	0/1	0/1	117112	170139	0.510917030567685	0.550161812297734
1_13335	0/1	0/1	47.37	63.30	0.559523809523809	0.663157894736842
1_13352	0/1	0/1	46.36	75.30	0.547619047619047	0.714285714285714
1_13617	0/1	0/1	44.54	37.46	0.448979591836734	0.44578313253012
1_155487	0/1	0/1	168129	288139	0.565656565656565	0.67447306791569
1_155886	0/1	0/1	21.21	80.85	0.5	0.484848484848484
1_156499	0/1	0/1	34.34	165144	0.5	0.533980582524271
1_168094	0/1	1/1	61.95	25186	0.391025641025641	0.118483412322274
1_172977	0/1	0/1	83142	97226	0.367256637168141	0.298461538461538
1_173054	0/1	0/1	159.92	221147	0.633466135458167	0.597297297297297
1_187195	0/1	0/1	191138	151135	0.580547112462006	0.526132404181184
1_189074	0/1	0/1	89135	37103	0.395555555555555	0.264285714285714
1_189086	0/1	0/1	153.90	95.62	0.629629629629629	0.605095541401273
1_189176	0/1	0/1	16.10	16.4	0.615384615384615	0.8
1_189491	0/1	0/1	7.11	10.11	0.388888888888888	0.454545454545454
1_190093	0/1	0/0	60.98	104.26	0.377358490566037	0.8
1_190103	0/1	0/0	73.99	163.26	0.419540229885057	0.862433862433862
1_190154	0/1	1/1	62.84	48133	0.407894736842105	0.263736263736263
1_190400	0/1	0/1	31.25	22.22	0.553571428571428	0.5
1_190520	0/1	0/1	53.47	57.40	0.53	0.587628865979381
1_190610	0/1	0/1	337391	422425	0.45975443383356	0.497641509433962
1_190640	0/1	0/1	133242	241364	0.351851851851851	0.397689768976897
1_190676	0/1	0/1	17.30	28.36	0.354166666666666	0.4375
1_191408	0/1	0/1	36.46	67.81	0.433734939759036	0.452702702702702
1_191420	0/1	0/1	60.34	137.40	0.631578947368421	0.774011299435028
1_191576	0/1	0/1	70.56	131137	0.551181102362204	0.488805970149253
1_191690	0/1	0/1	260293	351587	0.467625899280575	0.374200426439232
1_191756	0/1	0/1	908561	1040613	0.610625420309347	0.628398791540785
1_192026	0/1	0/1	28.16	46.21	0.622222222222222	0.686567164179104
1_194025	0/1	0/1	60.53	143144	0.530973451327433	0.498257839721254
1_194070	0/1	0/1	143144	164193	0.498257839721254	0.458100558659217
1_194091	0/1	0/1	144139	162195	0.507042253521126	0.45
1_194250	0/1	0/1	192189	169211	0.50130548302872	0.443569553805774
1_194319	0/1	0/1	64.53	97116	0.547008547008547	0.455399061032863
1_194326	0/1	0/1	59.52	91101	0.531531531531531	0.473958333333333
1_194333	0/1	0/1	52.44	79.93	0.541666666666666	0.459302325581395
1_194381	0/1	0/1	15.13	47.44	0.535714285714285	0.516483516483516
1_194399	0/1	0/1	14.8	32.32	0.636363636363636	0.5
1_194489	0/1	0/1	11.8	49.42	0.578947368421052	0.538461538461538
1_194502	0/1	0/1	10.9	55.37	0.526315789473684	0.597826086956521
1_194525	0/1	0/1	6.9	49.30	0.4	0.620253164556962
1_194691	0/1	0/1	13.15	7.4	0.464285714285714	0.636363636363636
1_195066	0/1	0/1	106151	127116	0.412451361867704	0.522633744855967
1_196395	0/1	0/1	83150	89162	0.356223175965665	0.353174603174603
1_197703	0/1	0/1	191110	238121	0.63036303630363	0.662952646239554
1_197779	0/1	0/1	151114	225183	0.569811320754717	0.551470588235294
1_197792	0/1	0/1	122109	232188	0.528138528138528	0.551068883610451
1_197851	0/1	0/1	156142	213235	0.523489932885906	0.475446428571428
1_198010	0/1	0/1	131103	213211	0.559829059829059	0.502358490566037
1_198102	0/1	0/1	178153	195180	0.537764350453172	0.518617021276595
1_198177	0/1	0/1	200154	229187	0.561797752808988	0.547846889952153
1_198227	0/1	0/1	139136	208186	0.501805054151624	0.525252525252525
1_198240	0/1	0/1	166.161.0	219.191.0	0.504559270516717	0.534146341463414
1_198743	0/1	0/1	127105	202.75	0.545064377682403	0.724014336917562
1_198767	0/1	0/1	164151	188111	0.52063492063492	0.624584717607973
1_198843	0/1	0/1	118109	133152	0.517543859649122	0.466666666666666
1_198857	0/1	0/1	88.94	123162	0.483516483516483	0.431578947368421
1_198893	0/1	0/1	68117	83166	0.367567567567567	0.332
1_200424	0/1	0/1	154120	239114	0.562043795620437	0.675141242937853
1_200484	0/1	0/1	19.17	18.23	0.527777777777777	0.439024390243902
1_200780	0/1	0/1	214216	192224	0.494226327944572	0.461538461538461
1_200863	0/1	0/1	28.22	83.85	0.538461538461538	0.491124260355029
1_200870	0/1	0/1	23.24	75.67	0.489361702127659	0.528169014084507
1_200891	0/1	0/1	19.22	56.68	0.463414634146341	0.451612903225806
1_200897	0/1	0/1	17.19	50.67	0.472222222222222	0.427350427350427
1_201472	0/1	0/1	11.11	18.12	0.5	0.6
1_201881	0/1	0/1	176158	150155	0.525373134328358	0.487012987012987
1_205732	0/1	0/1	35.44	124138	0.443037974683544	0.473282442748091
1_208299	0/1	0/1	18.24	8.7	0.41860465116279	0.533333333333333
1_209241	0/1	0/1	29.47	15.22	0.376623376623376	0.405405405405405
1_209309	0/1	0/1	15.23	9.4	0.384615384615384	0.692307692307692
1_209509	0/1	0/1	45.42	107.51	0.517241379310344	0.677215189873417
1_209555	0/1	0/1	19.34	55.25	0.358490566037735	0.6875
1_209692	0/1	0/1	221157	214182	0.584656084656084	0.54040404040404
1_209752	0/1	0/0	88.87	209.54	0.5	0.79467680608365
1_209795	0/1	0/1	112140	102210	0.444444444444444	0.323809523809523
1_209904	0/1	0/1	39.31	28.21	0.557142857142857	0.571428571428571
1_210203	0/1	0/1	290301	90113	0.489864864864864	0.443349753694581
2_950	0/1	0/1	41.23	40.46	0.640625	0.465116279069767
2_4821	0/1	0/1	176188	238261	0.482191780821917	0.476
2_4877	0/1	0/1	204168	278271	0.545454545454545	0.506375227686703
2_4957	0/1	0/1	173224	264283	0.43467336683417	0.482632541133455
2_5183	0/1	0/1	161187	255214	0.46	0.543710021321961
2_5208	0/1	0/1	246223	213265	0.522292993630573	0.445606694560669
2_5251	0/1	0/1	250237	220254	0.513347022587268	0.464135021097046
2_5314	0/1	0/1	167169	267238	0.497023809523809	0.526627218934911
2_5329	0/1	0/1	166181	270237	0.477011494252873	0.531496062992126
2_5503	0/1	0/1	180232	204202	0.436893203883495	0.501228501228501
2_5732	0/1	0/1	72.65	111.89	0.525547445255474	0.555
2_6453	0/1	0/1	224131	244.62	0.630985915492957	0.794788273615635
2_6462	0/1	0/1	214132	240.70	0.613180515759312	0.771704180064308
2_6483	0/1	0/1	161167	236.79	0.489361702127659	0.746835443037974
2_7335	0/1	0/1	218257	222195	0.45798319327731	0.529832935560859
2_7410	0/1	0/1	176118	202.80	0.598639455782312	0.713780918727915
2_10736	0/1	0/1	45.37	115.87	0.548780487804878	0.569306930693069
2_11515	0/1	0/1	48.28	93103	0.631578947368421	0.474489795918367
2_11721	0/1	0/0	9.4	10.3	0.642857142857142	0.769230769230769
2_13056	0/1	0/1	50.80	94177	0.384615384615384	0.346863468634686
2_16184	0/1	0/1	102105	119190	0.492753623188405	0.383870967741935
2_187547	0/1	0/1	73.76	136176	0.48993288590604	0.435897435897435
2_187609	0/1	0/1	160156	215239	0.50632911392405	0.46943231441048
2_189180	0/1	0/1	87.73	79.40	0.54375	0.663865546218487
2_189720	0/1	0/1	12.7	2.11	0.631578947368421	0.153846153846153
2_192350	0/1	0/1	130.77	190139	0.628019323671497	0.577507598784194
2_192366	0/1	0/1	157.97	189150	0.618110236220472	0.557522123893805
2_192372	0/1	0/1	156.97	190152	0.614173228346456	0.553935860058309
2_192378	0/1	0/1	163.95	191156	0.629343629343629	0.55043227665706
2_192396	0/1	0/1	151126	213185	0.545126353790613	0.5325
2_192411	0/1	0/1	160132	216177	0.547945205479452	0.549618320610687
2_192545	0/1	0/1	178157	172194	0.529761904761904	0.469945355191256
2_192551	0/1	0/1	187163	176193	0.534285714285714	0.476964769647696
2_192561	0/1	0/1	197161	176190	0.548746518105849	0.479564032697547
2_192635	0/1	0/1	199189	193167	0.512886597938144	0.534626038781163
2_192648	0/1	0/1	203193	199179	0.512626262626262	0.525065963060686
2_192818	0/1	0/1	221203	224208	0.518779342723004	0.518518518518518
2_192837	0/1	0/1	213173	250224	0.55181347150259	0.525210084033613
2_192853	0/1	0/1	222181	257209	0.550868486352357	0.550321199143469
2_193023	0/1	0/1	211140	200.81	0.601139601139601	0.711743772241992
2_193054	0/1	0/1	187169	193.89	0.525280898876404	0.681978798586572
2_193503	0/1	0/1	150.88	209112	0.627615062761506	0.651090342679127
2_193604	0/1	0/1	177105	241158	0.627659574468085	0.604010025062656
2_193614	0/1	0/1	172.94	235160	0.644194756554307	0.593434343434343
2_193629	0/1	0/1	153122	221177	0.554347826086956	0.555276381909547
2_193669	0/1	0/1	113163	215205	0.407942238267148	0.511904761904761
2_193680	0/1	0/1	104182	212211	0.363636363636363	0.501182033096926
2_193733	0/1	0/1	152136	211167	0.527777777777777	0.556728232189973
2_194172	0/1	1/1	83153	25229	0.350210970464135	0.0984251968503937
2_194181	0/1	1/1	98162	25227	0.375478927203065	0.0992063492063492
2_200655	0/1	0/1	10.6	7.35	0.625	0.166666666666666
2_200659	0/1	0/0	9.10	40.7	0.473684210526315	0.851063829787234
2_200664	0/1	0/1	19.23	14.38	0.452380952380952	0.269230769230769
2_200819	0/1	0/1	22.28	46.49	0.431372549019607	0.484210526315789
2_200843	0/1	0/1	37.33	77.79	0.52112676056338	0.493589743589743
2_200856	0/1	0/1	38.27	85.90	0.584615384615384	0.485714285714285
2_200861	0/1	0/1	41.26	87.92	0.611940298507462	0.486033519553072
2_200877	0/1	0/1	42.24	85104	0.636363636363636	0.449735449735449
2_200894	0/1	0/1	32.43	64106	0.426666666666666	0.376470588235294
2_215431	0/1	0/1	86.50	93.41	0.63235294117647	0.694029850746268
2_215440	0/1	0/1	62.66	84.69	0.484375	0.549019607843137
2_215442	0/1	0/1	73.57	80.77	0.561538461538461	0.509554140127388
2_289397	0/1	0/1	16.14	41.33	0.533333333333333	0.554054054054054
2_330925	0/1	0/0	45.27	134.23	0.625	0.853503184713375
2_330927	0/1	1/1	35.35	35118	0.5	0.22875816993464
2_330958	0/1	0/1	51.36	55.73	0.586206896551724	0.4296875
2_330995	0/1	0/1	46.31	43.74	0.597402597402597	0.367521367521367
2_556305	0/1	0/1	17.25	43.42	0.404761904761904	0.505882352941176
2_556483	0/1	0/1	23.19	33.33	0.547619047619047	0.5
2_557443	0/1	0/1	29.23	32.27	0.557692307692307	0.542372881355932
2_557471	0/1	0/1	56.60	53.58	0.482758620689655	0.477477477477477
2_557635	0/1	0/1	34.31	90.82	0.515151515151515	0.523255813953488
2_557675	0/1	0/1	13.19	45.69	0.393939393939393	0.394736842105263
2_559781	0/1	0/1	40.41	71.49	0.481927710843373	0.591666666666666
2_560079	0/1	0/1	364191	539199	0.648841354723707	0.728378378378378
2_560186	0/1	0/1	154143	286269	0.503267973856209	0.514388489208633
2_560297	0/1	0/1	23.17	75.30	0.575	0.714285714285714
2_731706	0/1	1/1	10.18	2.33	0.357142857142857	0.0571428571428571
2_766035	0/1	0/1	156.91	229256	0.629032258064516	0.472164948453608
2_766185	0/1	0/1	231376	338710	0.379934210526315	0.322211630123927
2_845122	0/1	0/1	69.38	144.28	0.638888888888888	0.832369942196531
2_967978	0/1	0/1	128.76	195.73	0.627450980392156	0.727611940298507
2_967983	0/1	0/1	132.76	201.73	0.634615384615384	0.728260869565217
2_1223825	0/1	0/1	66.88	132211	0.425806451612903	0.382608695652173
2_1274181	0/1	0/1	147128	240147	0.534545454545454	0.620155038759689
2_1274287	0/1	0/1	231151	248197	0.604712041884816	0.557303370786516
2_1274808	0/1	0/1	23.20	14.18	0.534883720930232	0.4375
2_1275155	0/1	1/1	77.89	8.43	0.463855421686747	0.156862745098039
2_1275449	0/1	0/0	217195	368298	0.525423728813559	0.551724137931034
2_1275738	0/1	0/1	67.62	71.35	0.51937984496124	0.669811320754716
2_1275798	0/1	0/1	251164	172.77	0.604819277108433	0.690763052208835
2_1275813	0/1	0/1	481283	174192	0.62958115183246	0.475409836065573
2_1276172	0/1	0/1	205187	19.8	0.492788461538461	0.422222222222222
2_1276249	0/1	0/1	286162	100.89	0.636971046770601	0.529100529100529
3_150	0/1	0/1	123.77	45.13	0.615	0.775862068965517
3_739	0/1	0/0	53.32	42.12	0.623529411764705	0.777777777777777
3_764	0/1	0/0	53.32	46.12	0.623529411764705	0.793103448275862
3_1341	0/1	0/1	377291	465281	0.563527653213751	0.623324396782841
3_1717	0/1	0/1	332191	234138	0.633587786259541	0.627345844504021
3_1861	0/1	0/1	51.78	86.55	0.395348837209302	0.605633802816901
3_1910	0/1	0/1	113.86	100.57	0.567839195979899	0.636942675159235
3_1962	0/1	0/1	89150	57.93	0.372384937238493	0.38
3_3876	0/1	0/0	133137	257169	0.488970588235294	0.601873536299765
3_3880	0/1	1/1	139127	164244	0.520599250936329	0.400977995110024
3_4206	0/1	0/1	49.27	78.61	0.636363636363636	0.56115107913669
3_4450	0/1	1/1	67.84	64183	0.443708609271523	0.258064516129032
3_4479	0/1	0/0	118.72	249.66	0.617801047120418	0.79047619047619
3_79145	0/1	0/1	167123	259161	0.573883161512027	0.616666666666666
3_79205	0/1	0/1	128147	279212	0.465454545454545	0.568228105906313
3_79222	0/1	0/1	140122	270165	0.534351145038167	0.619266055045871
3_145977	0/1	0/1	44.35	131.79	0.556962025316455	0.623809523809523
3_231103	0/1	0/1	66.58	52.31	0.532258064516129	0.626506024096385
3_263209	0/1	0/1	96.65	81.41	0.596273291925465	0.663934426229508
3_267532	0/1	0/1	57.77	24.57	0.425373134328358	0.296296296296296
3_267921	0/1	0/1	10.13	60.22	0.416666666666666	0.73170731707317
3_299820	0/1	0/1	107.95	58.65	0.529702970297029	0.471544715447154
3_300478	0/1	0/1	16.12	5.18	0.571428571428571	0.217391304347826
3_305884	0/1	0/1	58.55	151.73	0.513274336283185	0.674107142857142
3_305889	0/1	0/1	65.64	157.77	0.503875968992248	0.67094017094017
3_306145	0/1	0/1	274166	363138	0.619909502262443	0.720238095238095
3_306169	0/1	0/1	371214	424144	0.634188034188034	0.746478873239436
3_306201	0/1	0/1	559352	414271	0.612267250821467	0.604379562043795
3_306212	0/1	0/1	364533	252305	0.404894327030033	0.449197860962566
3_306279	0/1	0/1	260105	190154	0.625	0.492227979274611
3_306391	0/1	0/1	74126	98129	0.37	0.429824561403508
3_306849	0/1	0/1	20.11	5.9	0.64516129032258	0.357142857142857
3_306907	0/1	0/0	13.13	9.2	0.5	0.818181818181818
3_306977	0/1	0/1	21.14	39.59	0.6	0.397959183673469
3_307269	0/1	0/1	140165	119236	0.459016393442622	0.334269662921348
3_307790	0/1	0/1	29.18	112.14	0.617021276595744	0.881889763779527
3_307793	0/1	0/1	24.19	45.61	0.55813953488372	0.412844036697247
4_1503	0/1	0/1	312332	194239	0.484472049689441	0.44700460829493
4_1910	0/1	0/1	30.25	9.16	0.545454545454545	0.36
4_2291	0/1	0/1	53.94	25.34	0.360544217687074	0.423728813559322
4_2296	0/1	0/1	55.92	23.30	0.374149659863945	0.433962264150943
4_2373	0/1	0/1	132187	72102	0.4125	0.411428571428571
4_2420	0/1	0/1	46.58	47.92	0.442307692307692	0.333333333333333
4_2461	0/1	0/1	42.24	39.53	0.617647058823529	0.419354838709677
4_2466	0/1	0/1	41.25	40.54	0.585714285714285	0.416666666666666
4_38888	0/1	0/1	154161	195191	0.485804416403785	0.502577319587628
4_38893	0/1	0/1	147146	206192	0.501706484641638	0.515
4_126312	0/1	0/1	168.91	241.78	0.646153846153846	0.755485893416927
4_126513	0/1	0/1	88111	128116	0.442211055276381	0.524590163934426
4_220824	0/1	0/1	238177	181150	0.573493975903614	0.546827794561933
4_376432	0/1	0/1	65.64	37.50	0.492424242424242	0.425287356321839
4_376447	0/1	0/1	122124	94.51	0.495934959349593	0.643835616438356
4_376603	0/1	0/0	26.23	27.17	0.530612244897959	0.613636363636363
4_429504	0/1	0/1	15.22	72.61	0.405405405405405	0.541353383458646
4_429528	0/1	0/1	19.19	98.71	0.5	0.579881656804733
4_433883	0/1	1/1	39.26	23.91	0.6	0.201754385964912
4_534645	0/1	0/1	34.28	98.99	0.548387096774193	0.49746192893401
4_542842	0/1	0/1	25.46	13.28	0.352112676056338	0.317073170731707
4_542845	0/1	0/1	42.28	24.20	0.6	0.545454545454545
4_636112	0/1	0/1	121.99	46.45	0.547511312217194	0.505494505494505
4_636118	0/1	0/1	83139	36.50	0.37219730941704	0.41860465116279
4_816125	0/1	0/1	154198	367596	0.4375	0.380705394190871
4_982148	0/1	0/1	232143	171.81	0.618666666666666	0.678571428571428
4_982205	0/1	0/1	197211	207153	0.476997578692493	0.575
4_983503	0/1	0/1	117164	138229	0.414893617021276	0.375
4_983510	0/1	0/1	185101	252.96	0.646853146853146	0.724137931034482
4_983544	0/1	0/1	103.68	95102	0.581920903954802	0.479797979797979
4_983814	0/1	0/0	207119	115.54	0.634969325153374	0.680473372781065
4_983832	0/1	0/1	209142	103.82	0.595441595441595	0.544973544973545
4_983924	0/1	0/1	104.60	169.59	0.634146341463414	0.741228070175438
4_984463	0/1	0/1	44.44	22.23	0.49438202247191	0.488888888888888
5_389	0/1	0/1	485898	84261	0.350686912509038	0.243478260869565
5_442	0/1	0/1	403227	119.70	0.568406205923836	0.57487922705314
5_1810	0/1	0/1	32.46	26.24	0.41025641025641	0.509803921568627
5_1842	0/1	0/1	133.99	43.39	0.573275862068965	0.524390243902439
5_1854	0/1	0/1	150136	44.39	0.520833333333333	0.523809523809523
5_1855	0/1	0/1	152129	42.42	0.539007092198581	0.5
5_2390	0/1	0/1	18.16	47.62	0.529411764705882	0.427272727272727
5_2409	0/1	0/1	21.20	69.87	0.512195121951219	0.436708860759493
5_2442	0/1	0/1	28.20	157.55	0.583333333333333	0.740566037735849
5_2450	0/1	0/1	24.24	88119	0.5	0.425120772946859
5_2482	0/1	0/1	20.11	120.37	0.64516129032258	0.764331210191082
5_14360	0/1	0/1	17.10	117.32	0.629629629629629	0.785234899328859
5_14492	0/1	0/1	60.73	108103	0.444444444444444	0.511848341232227
5_14516	0/1	0/1	58.81	59152	0.414285714285714	0.279620853080568
5_15048	0/1	0/1	13.14	15.14	0.481481481481481	0.517241379310344
5_15067	0/1	0/1	16.14	21.21	0.533333333333333	0.5
5_15129	0/1	0/1	10.15	69.63	0.4	0.522727272727272
5_15149	0/1	0/1	11.13	80.88	0.458333333333333	0.473372781065088
5_15233	0/1	0/1	101.97	204180	0.51010101010101	0.53125
5_15242	0/1	0/1	144132	216196	0.521739130434782	0.524271844660194
5_15484	0/1	0/1	156129	279172	0.547368421052631	0.618625277161862
5_28337	0/1	0/1	34.22	81.87	0.607142857142857	0.482142857142857
5_29275	0/1	0/1	36.56	95.97	0.391304347826087	0.492227979274611
5_29413	0/1	0/1	44.47	85.98	0.483516483516483	0.46195652173913
5_127373	0/1	0/1	75.65	137.94	0.535714285714285	0.593073593073593
5_566476	0/1	0/1	121131	176198	0.48015873015873	0.470588235294117
5_566867	0/1	0/1	11.8	7.7	0.578947368421052	0.5
5_567101	0/1	0/1	90.78	110101	0.535714285714285	0.521327014218009
5_569801	0/1	0/1	65.51	106125	0.560344827586206	0.458874458874458
5_569810	0/1	0/1	80.80	135119	0.496894409937888	0.531496062992126
5_570275	0/1	0/1	52.82	154156	0.385185185185185	0.493589743589743
5_575753	0/1	0/1	59.46	118.20	0.561904761904761	0.848920863309352
5_575840	0/1	0/1	163.99	104.81	0.615094339622641	0.562162162162162
5_575972	0/1	0/1	10.17	12.41	0.37037037037037	0.226415094339622
5_576737	0/1	0/1	36.27	48.36	0.571428571428571	0.571428571428571
5_576869	0/1	0/1	11.7	18.13	0.611111111111111	0.580645161290322
5_585288	0/1	0/1	9.10	26.17	0.473684210526315	0.604651162790697
6_741	0/1	0/1	119.76	104.69	0.61025641025641	0.601156069364161
6_1116	0/1	0/0	43.55	61.13	0.438775510204081	0.802631578947368
6_3747	0/1	0/1	13.14	13.14	0.481481481481481	0.481481481481481
6_3880	0/1	0/1	28.24	17.20	0.538461538461538	0.459459459459459
6_3920	0/1	0/1	49.27	56.31	0.620253164556962	0.636363636363636
6_5029	0/1	0/1	156.95	188.94	0.619047619047619	0.666666666666666
6_5294	0/1	0/1	6.10	25.32	0.375	0.43859649122807
6_5362	0/1	0/1	15.14	41.72	0.517241379310344	0.362831858407079
6_5416	0/1	0/1	34.40	107110	0.459459459459459	0.490825688073394
6_5642	0/1	1/1	17.15	13.40	0.515151515151515	0.245283018867924
6_10765	0/1	0/1	82151	83270	0.351931330472103	0.234463276836158
6_75456	0/1	0/1	135154	187196	0.46551724137931	0.488250652741514
6_75771	0/1	0/1	116130	100127	0.471544715447154	0.440528634361233
6_75944	0/1	0/1	190189	211221	0.50131926121372	0.486175115207373
6_76071	0/1	0/1	164153	190180	0.517350157728706	0.509383378016085
6_76090	0/1	0/1	154160	189188	0.490445859872611	0.501326259946949
6_76188	0/1	0/1	182167	166193	0.52	0.461111111111111
6_76293	0/1	0/1	181169	204203	0.515669515669515	0.5
6_76346	0/1	0/1	166181	201187	0.478386167146974	0.518041237113402
6_76582	0/1	0/1	233224	174196	0.509846827133479	0.47027027027027
6_76606	0/1	0/1	216201	179205	0.515513126491646	0.466145833333333
6_76619	0/1	0/1	218224	178198	0.493212669683257	0.472148541114058
6_76653	0/1	0/1	187193	184172	0.490813648293963	0.513966480446927
6_76770	0/1	0/1	160140	227170	0.533333333333333	0.570351758793969
6_76918	0/1	0/1	195196	187202	0.497448979591836	0.479487179487179
6_76934	0/1	0/1	210186	232204	0.53030303030303	0.532110091743119
6_76967	0/1	0/1	211228	223235	0.480637813211845	0.484782608695652
6_77025	0/1	0/1	183207	182239	0.469230769230769	0.430260047281323
6_77028	0/1	0/1	208185	249185	0.529262086513994	0.571100917431192
6_77039	0/1	0/1	181169	243194	0.515669515669515	0.554794520547945
6_77075	0/1	0/1	167158	254165	0.513846153846153	0.604761904761904
6_77086	0/1	0/1	162121	248149	0.572438162544169	0.623115577889447
6_77103	0/1	0/1	170125	251152	0.576271186440678	0.621287128712871
6_77134	0/1	0/1	170103	272125	0.622710622710622	0.685138539042821
6_77326	0/1	0/1	173131	200143	0.569078947368421	0.581395348837209
6_77332	0/1	0/1	186155	194138	0.542274052478134	0.580838323353293
6_77359	0/1	0/1	131166	110209	0.441077441077441	0.344827586206896
6_89183	0/1	0/1	148129	242209	0.534296028880866	0.534216335540838
6_135295	0/1	0/1	25.25	11.15	0.5	0.423076923076923
6_157611	0/1	0/1	173110	134.87	0.609154929577464	0.606334841628959
6_229738	0/1	0/1	196181	244184	0.518518518518518	0.568764568764568
6_229743	0/1	0/1	192246	244205	0.438356164383561	0.543429844097995
6_229748	0/1	0/1	197264	236243	0.426406926406926	0.492693110647181
6_230022	0/1	0/1	64.57	42.62	0.516129032258064	0.403846153846153
6_230254	0/1	0/1	16.10	24.33	0.615384615384615	0.421052631578947
6_230323	0/1	0/1	79.93	43.67	0.459302325581395	0.39090909090909
6_236572	0/1	0/1	521569	738973	0.471920289855072	0.43006993006993
6_236635	0/1	0/1	353443	580815	0.432068543451652	0.415175375805297
6_236771	0/1	0/1	5.8.0	21.5.0	0.384615384615384	0.807692307692307
6_237094	0/1	0/1	133165	107156	0.446308724832214	0.406844106463878
6_252988	0/1	0/1	23.35	16.19	0.396551724137931	0.457142857142857
6_253091	0/1	0/1	13.14	10.9	0.481481481481481	0.526315789473684
6_253386	0/1	0/1	33.27	60.79	0.55	0.425531914893617
6_253481	0/1	0/1	118135	258231	0.466403162055336	0.526530612244897
6_255182	0/1	0/1	80102	126104	0.439560439560439	0.547826086956521
6_255356	0/1	0/1	91.87	141149	0.511235955056179	0.486206896551724
6_255524	0/1	0/1	27.21	14.13	0.5625	0.518518518518518
6_255583	0/1	0/1	22.25	18.18	0.468085106382978	0.5
6_255607	0/1	0/1	26.26	41.31	0.5	0.561643835616438
6_255631	0/1	0/1	23.22	25.42	0.511111111111111	0.373134328358209
6_255654	0/1	0/1	19.15	22.42	0.558823529411764	0.34375
6_255680	0/1	0/1	9.5	14.30	0.642857142857142	0.318181818181818
6_258491	0/1	0/1	198118	174.76	0.589285714285714	0.696
6_259356	0/1	0/0	44.24	41.9	0.647058823529411	0.82
6_260625	0/1	0/1	34.28	162108	0.539682539682539	0.597785977859778
6_260721	0/1	0/1	87.49	254.42	0.630434782608695	0.85234899328859
6_260754	0/1	0/1	93.56	160.39	0.624161073825503	0.804020100502512
6_260761	0/1	0/1	84.55	146.38	0.591549295774647	0.793478260869565
6_260766	0/1	0/1	53.88	38139	0.375886524822695	0.214689265536723
6_261872	0/1	0/0	17.27	15.12	0.386363636363636	0.555555555555555
6_262049	0/1	0/1	44.56	32.20	0.435643564356435	0.60377358490566
6_262543	0/1	0/1	49.73	67121	0.398373983739837	0.356382978723404
6_262589	0/1	0/1	73.83	91131	0.467948717948717	0.409909909909909
7_791	0/1	0/1	104.65	122168	0.611764705882353	0.420689655172413
7_871	0/1	0/0	13.14	64.19	0.481481481481481	0.771084337349397
7_1517	0/1	0/1	16.20	22.17	0.432432432432432	0.564102564102564
7_1687	0/1	0/1	8.14	15.6	0.363636363636363	0.681818181818181
7_6897	0/1	0/1	59.32	188144	0.648351648351648	0.566265060240963
7_7053	0/1	0/1	51.39	116.30	0.566666666666666	0.794520547945205
7_7539	0/1	0/0	11.7	38.2	0.611111111111111	0.95
7_8368	0/1	0/1	35.25	50.12	0.583333333333333	0.806451612903225
7_8378	0/1	0/1	52.33	58.30	0.604651162790697	0.659090909090909
7_8495	0/1	0/1	83136	112142	0.378995433789954	0.440944881889763
7_79251	0/1	1/1	11.12	4.39	0.478260869565217	0.0930232558139534
7_79259	0/1	1/1	11.13	4.56	0.458333333333333	0.0655737704918032
7_94935	0/1	0/1	108111	105116	0.488687782805429	0.46875
7_129527	0/1	0/1	13.23	62.46	0.361111111111111	0.574074074074074
7_129541	0/1	0/1	13.22	64.41	0.371428571428571	0.609523809523809
7_129574	0/1	0/1	15.12	75.24	0.555555555555555	0.757575757575757
7_166904	0/1	0/1	87.79	75.39	0.524096385542168	0.652173913043478
7_166922	0/1	0/1	51.54	34.59	0.485714285714285	0.365591397849462
7_166931	0/1	0/1	47.27	34.46	0.635135135135135	0.425
7_213744	0/1	0/1	172166	226286	0.50887573964497	0.439688715953307
7_335013	0/1	0/1	15.16	35.20	0.483870967741935	0.636363636363636
7_409112	0/1	1/1	93161	131158	0.366141732283464	0.453287197231833
7_425298	0/1	0/0	135.86	235.35	0.608108108108108	0.87037037037037
7_443661	0/1	0/1	117166	35.64	0.413427561837455	0.353535353535353
7_443718	0/1	0/1	110.73	50.28	0.601092896174863	0.641025641025641
7_443730	0/1	0/1	52.93	22.57	0.356164383561643	0.278481012658227
7_470928	0/1	0/1	40.26	91.19	0.597014925373134	0.827272727272727
7_519953	0/1	0/1	184253	102159	0.415349887133182	0.390804597701149
7_540534	0/1	0/1	389208	530323	0.648333333333333	0.620608899297423
7_688355	0/1	1/1	91.91	22137	0.5	0.138364779874213
7_746299	0/1	0/1	164112	168145	0.592057761732852	0.536741214057508
7_746323	0/1	0/1	147.85	152123	0.633620689655172	0.552727272727272
7_819948	0/1	0/1	58.65	138.95	0.471544715447154	0.592274678111588
7_851265	0/1	0/1	88.58	62.49	0.602739726027397	0.558558558558558
7_865600	0/1	0/1	48.69	36.56	0.406779661016949	0.391304347826087
7_947207	0/1	0/1	103103	55.63	0.5	0.466101694915254
7_1045375	0/1	0/1	88147	27232	0.374468085106382	0.104247104247104
7_1045764	0/1	0/1	14.8	60.16	0.636363636363636	0.789473684210526
7_1052021	0/1	0/1	8.7	27.13	0.533333333333333	0.658536585365853
7_1053776	0/1	0/1	38.55	58.96	0.408602150537634	0.376623376623376
7_1053980	0/1	0/1	81.70	35.63	0.532894736842105	0.357142857142857
7_1054040	0/1	0/1	194198	127138	0.493638676844783	0.479245283018867
7_1054193	0/1	0/1	50.67	79106	0.427350427350427	0.427027027027027
7_1054317	0/1	0/1	390290	386338	0.572687224669603	0.531680440771349
7_1055993	0/1	0/1	51.61	48.69	0.455357142857142	0.41025641025641
7_1055994	0/1	0/1	69.42	82.38	0.621621621621621	0.683333333333333
7_1056169	0/1	0/1	64.66	54.40	0.492307692307692	0.574468085106383
7_1056237	0/1	0/1	16.19	18.8	0.457142857142857	0.692307692307692
8_870	0/1	0/0	7.11	11.1	0.388888888888888	0.916666666666666
8_1173	0/1	0/1	38.27	29.14	0.584615384615384	0.674418604651162
8_1469	0/1	0/1	30.18	13.28	0.625	0.309523809523809
8_1476	0/1	0/1	42.18	26.28	0.646153846153846	0.472727272727272
8_3033	0/1	0/1	25.15	32.6	0.609756097560975	0.842105263157894
8_3536	0/1	0/1	169274	182423	0.38063063063063	0.3003300330033
8_3703	0/1	0/1	297311	330321	0.488486842105263	0.505359877488514
8_3843	0/1	0/1	166156	203180	0.515527950310559	0.528645833333333
8_34543	0/1	0/1	10.12	35.49	0.454545454545454	0.416666666666666
8_34556	0/1	0/1	13.8.0	44.54.0	0.619047619047619	0.448979591836734
8_208618	0/1	0/1	125.88	87.60	0.586854460093896	0.591836734693877
8_208621	0/1	0/1	104122	66.77	0.460176991150442	0.458333333333333
8_256470	0/1	0/1	172106	154123	0.618705035971223	0.555956678700361
8_256475	0/1	0/1	179120	154133	0.598662207357859	0.532871972318339
8_349169	0/1	0/1	17.14	29.34	0.548387096774193	0.46031746031746
8_467433	0/1	0/1	280187	316153	0.598290598290598	0.669491525423728
8_467436	0/1	0/1	283193	269214	0.59205020920502	0.553497942386831
8_822992	0/1	1/1	4.7	1.25	0.363636363636363	0.0384615384615384
8_823036	0/1	0/1	20.16	31.39	0.555555555555555	0.442857142857142
8_823046	0/1	0/1	15.18	39.28	0.454545454545454	0.582089552238806
8_823976	0/1	0/1	77.44	116124	0.636363636363636	0.481327800829875
8_832611	0/1	0/1	67.52	68.21	0.563025210084033	0.755555555555555
8_832748	0/1	0/1	81.56	69.29	0.591240875912408	0.696969696969697
8_832894	0/1	0/1	160179	84.82	0.471976401179941	0.5
8_833152	0/1	0/1	34.29.0	48.14.0	0.539682539682539	0.774193548387096
8_833216	0/1	0/1	93.83	73.38	0.525423728813559	0.651785714285714
8_833420	0/1	0/1	22.22	18.14	0.488888888888888	0.5625
8_833636	0/1	0/1	24.16	7.8	0.6	0.466666666666666
9_4455	0/1	0/1	158289	132277	0.352678571428571	0.322738386308068
9_6594	0/1	0/0	20.14	55.4	0.588235294117647	0.932203389830508
9_7266	0/1	0/1	84.60	90.99	0.583333333333333	0.476190476190476
9_7272	0/1	0/1	90.55	104.85	0.620689655172413	0.55026455026455
9_7926	0/1	0/0	104.58	171.23	0.641975308641975	0.876923076923076
9_8145	0/1	0/1	79.52	50151	0.598484848484848	0.246305418719211
9_8240	0/1	0/1	56.51	119103	0.523364485981308	0.536036036036036
9_8424	0/1	0/1	147137	172130	0.51578947368421	0.567656765676567
9_8510	0/1	0/1	18.19	63.65	0.486486486486486	0.4921875
9_9327	0/1	0/0	17.12	62.3	0.586206896551724	0.953846153846153
9_9487	0/1	0/1	40.24	79.57	0.625	0.580882352941176
9_10581	0/1	0/1	117119	233181	0.495762711864406	0.562801932367149
9_301885	0/1	0/1	102.63	216.54	0.618181818181818	0.797047970479704
9_314274	0/1	0/1	33.55	76144	0.375	0.345454545454545
9_366216	0/1	0/1	127.91	207.91	0.577272727272727	0.69
9_367360	0/1	0/1	180119	61.58	0.598006644518272	0.512605042016806
9_367567	0/1	0/1	64111	44.60	0.361581920903954	0.423076923076923
9_367576	0/1	0/1	65114	36.61	0.363128491620111	0.36734693877551
9_367648	0/1	1/1	19.16	0.14	0.542857142857142	0
9_367729	0/1	0/1	49.50	29.20	0.480392156862745	0.591836734693877
9_367795	0/1	0/1	97.65	53.43	0.58433734939759	0.552083333333333
9_367990	0/1	0/1	28.25	26.21	0.509090909090909	0.553191489361702
9_368096	0/1	0/1	16.22	3.10	0.421052631578947	0.23076923076923
9_368428	0/1	0/1	240129	130.60	0.604534005037783	0.631067961165048
9_368485	0/1	0/1	158.88	67.56	0.622047244094488	0.540322580645161
9_368627	0/1	0/1	167.99	56.47	0.62781954887218	0.538461538461538
9_368821	0/1	0/1	73.97	26.49	0.426900584795321	0.346666666666666
9_368827	0/1	0/1	102.67	53.22	0.6	0.706666666666666
9_407985	0/1	0/1	19.19	70.85	0.5	0.451612903225806
9_408378	0/1	0/0	9.8	13.0	0.529411764705882	1
9_410054	0/1	0/1	15.16	24.17	0.483870967741935	0.585365853658536
9_410089	0/1	0/1	21.12	34.9	0.636363636363636	0.790697674418604
9_410224	0/1	0/0	14.13	14.3	0.518518518518518	0.823529411764705
9_410229	0/1	0/0	16.12	14.3	0.571428571428571	0.823529411764705
9_410841	0/1	0/1	242354	200283	0.404006677796327	0.413223140495867
9_410854	0/1	0/1	208261	175239	0.440677966101694	0.418660287081339
9_411147	0/1	0/0	45.66	31.3	0.405405405405405	0.911764705882352
10_4744	0/1	0/1	87.91	135110	0.48876404494382	0.548780487804878
10_9387	0/1	0/1	25.19	102.43	0.568181818181818	0.703448275862068
10_9401	0/1	0/1	23.23	94.62	0.5	0.602564102564102
10_9801	0/1	0/1	153105	175.89	0.593023255813953	0.662878787878787
10_9837	0/1	0/1	128176	68193	0.421052631578947	0.258555133079847
10_9856	0/1	0/1	102177	44183	0.365591397849462	0.193832599118942
10_12065	0/1	0/1	36.34	129142	0.514285714285714	0.476014760147601
10_12078	0/1	0/1	58.47	144133	0.552380952380952	0.517985611510791
10_12085	0/1	0/1	58.61	144139	0.487394957983193	0.508833922261484
10_12108	0/1	0/1	109108	182169	0.502304147465437	0.518518518518518
10_12122	0/1	0/1	143124	170184	0.535580524344569	0.478873239436619
10_12156	0/1	0/1	104.75	148157	0.581005586592178	0.483660130718954
10_12163	0/1	0/1	88.57	135146	0.606896551724137	0.480427046263345
10_12170	0/1	0/1	74.47	132137	0.611570247933884	0.490706319702602
10_12475	0/1	0/1	101.82	67.80	0.55191256830601	0.45578231292517
10_13526	0/1	0/1	137227	160191	0.37431693989071	0.455840455840455
10_13532	0/1	0/1	216151	179162	0.58695652173913	0.523391812865497
10_13563	0/1	0/1	166217	188169	0.432291666666666	0.520775623268698
10_13580	0/1	0/1	154194	187176	0.441260744985673	0.512328767123287
10_13711	0/1	0/1	213151	224147	0.581967213114754	0.60053619302949
10_13743	0/1	0/1	202169	197130	0.544474393530997	0.600609756097561
10_13848	0/1	0/1	37.55	120.57	0.402173913043478	0.677966101694915
10_14217	0/1	1/1	9.10	7.64	0.473684210526315	0.0972222222222222
10_14221	0/1	0/0	13.9	74.6	0.59090909090909	0.925
10_14326	0/1	0/1	81140	91148	0.364864864864864	0.380753138075313
10_14331	0/1	0/1	146.81	150.87	0.6431718061674	0.627615062761506
10_14334	0/1	0/1	84146	100143	0.365217391304347	0.411522633744856
10_14352	0/1	0/1	87132	116163	0.397260273972602	0.415770609318996
10_14384	0/1	0/1	73106	149161	0.407821229050279	0.477564102564102
10_14551	0/1	0/1	186119	217.46	0.60586319218241	0.82509505703422
10_14558	0/1	0/1	144120	186.46	0.53731343283582	0.801724137931034
10_14674	0/1	0/1	18.24	14.23	0.428571428571428	0.378378378378378
10_14789	0/1	0/1	120155	169175	0.434782608695652	0.489855072463768
10_15101	0/1	0/1	8.5	13.9	0.615384615384615	0.59090909090909
10_15860	0/1	0/1	99.70	78.51	0.585798816568047	0.6
10_16228	0/1	0/1	175143	132175	0.54858934169279	0.429967426710097
10_16303	0/1	0/1	35.20	53.30	0.636363636363636	0.638554216867469
10_17062	0/1	0/1	182154	210214	0.541666666666666	0.494117647058823
10_17063	0/1	0/1	160190	220204	0.457142857142857	0.518867924528301
10_17070	0/1	0/1	189251	223211	0.426636568848758	0.513824884792626
10_17153	0/1	0/1	127159	168172	0.440972222222222	0.492668621700879
10_22772	0/1	0/1	131124	217196	0.513725490196078	0.525423728813559
10_22855	0/1	0/1	83.99	200204	0.456043956043956	0.495049504950495
10_22872	0/1	0/1	82.94	175197	0.46590909090909	0.470430107526881
10_22896	0/1	0/1	84.92	176179	0.477272727272727	0.49438202247191
10_22941	0/1	0/1	121110	169169	0.523809523809523	0.5
10_22947	0/1	0/1	132149	166173	0.468085106382978	0.489675516224188
10_23034	0/1	0/1	164157	217103	0.509316770186335	0.678125
10_23044	0/1	0/1	169116	213.80	0.59298245614035	0.726962457337884
10_23353	0/1	0/1	47.59	42.74	0.443396226415094	0.35593220338983
10_24450	0/1	0/1	69.81	163226	0.46	0.416879795396419
10_24512	0/1	0/1	120106	250119	0.52863436123348	0.67750677506775
10_24577	0/1	0/1	122.72	96108	0.628865979381443	0.466019417475728
10_24590	0/1	0/1	62112	91.73	0.356321839080459	0.554878048780487
10_24597	0/1	0/1	99.59	62.85	0.626582278481012	0.421768707482993
10_24602	0/1	0/1	52.85	76.56	0.37956204379562	0.575757575757575
10_24620	0/1	0/1	29.30	45.36	0.491525423728813	0.555555555555555
10_190542	0/1	0/1	193155	343209	0.554597701149425	0.621376811594202
10_191184	0/1	0/1	101129	185771	0.439130434782608	0.193110647181628
10_191477	0/1	0/1	125181	207578	0.408496732026143	0.263358778625954
10_191492	0/1	0/1	112176	208574	0.387543252595155	0.265644955300127
10_191502	0/1	0/1	107169	211488	0.386281588447653	0.301859799713876
10_191514	0/1	0/1	117152	192378	0.434944237918215	0.336252189141856
10_191553	0/1	0/1	136158	183343	0.461016949152542	0.346590909090909
10_191561	0/1	0/1	140167	181405	0.456026058631921	0.308873720136518
10_191578	0/1	0/1	150143	174433	0.510204081632653	0.28665568369028
10_191718	0/1	0/1	152.91	205106	0.625514403292181	0.657051282051282
10_192508	0/1	0/1	132135	280205	0.492537313432835	0.577319587628865
10_192516	0/1	0/1	132135	259205	0.49438202247191	0.558189655172413
10_192524	0/1	0/1	129135	257205	0.488636363636363	0.555075593952483
10_405292	0/1	0/0	133.86	216.30	0.604545454545454	0.878048780487804
10_411749	0/1	0/1	38.68	85141	0.358490566037735	0.376106194690265
10_411821	0/1	0/1	15.14	32.20	0.517241379310344	0.615384615384615
10_411831	0/1	0/1	10.11	18.13	0.476190476190476	0.580645161290322
10_411950	0/1	1/1	35.25	83141	0.583333333333333	0.368888888888888
10_514132	0/1	0/1	16.16	99.62	0.5	0.611111111111111
10_514199	0/1	0/1	93.88	224130	0.513812154696132	0.632768361581921
10_524188	0/1	0/1	37.23	151.39	0.616666666666666	0.794736842105263
10_702956	0/1	0/1	105.93	157180	0.525	0.465875370919881
10_703066	0/1	0/1	81.89	87119	0.476470588235294	0.41826923076923
10_703124	0/1	0/1	9.15	20.45	0.375	0.307692307692307
10_703148	0/1	0/1	9.10	21.16	0.473684210526315	0.567567567567567
10_704253	0/1	0/1	182160	189133	0.530612244897959	0.583333333333333
10_704368	0/1	0/1	184104	104114	0.638888888888888	0.477064220183486
10_704702	0/1	0/0	14.10	25.2	0.583333333333333	0.925925925925925
10_704811	0/1	1/1	29.26	7.23	0.527272727272727	0.233333333333333
10_705128	0/1	0/1	319175	154.81	0.644444444444444	0.649789029535864
10_705154	0/1	0/1	136235	75137	0.365591397849462	0.352112676056338
10_732052	0/1	0/1	162.88	193120	0.648	0.616613418530351
10_733951	0/1	0/1	92149	201181	0.381742738589211	0.526178010471204
10_733971	0/1	0/1	137133	233160	0.507407407407407	0.591370558375634
10_736140	0/1	0/1	186134	192250	0.579439252336448	0.434389140271493
10_742489	0/1	0/1	122128	218188	0.488	0.536945812807881
10_742501	0/1	0/1	104109	198153	0.485981308411214	0.5625
10_742571	0/1	0/1	62.42	163.86	0.596153846153846	0.654618473895582
10_742776	0/1	0/1	51.31	156.80	0.621951219512195	0.661016949152542
10_743279	0/1	0/1	30.41	60.78	0.422535211267605	0.434782608695652
10_743439	0/1	0/1	46.59	59.62	0.438095238095238	0.487603305785123
10_744458	0/1	0/1	152121	194.89	0.554744525547445	0.683098591549295
10_744524	0/1	0/1	67.90	36.95	0.426751592356687	0.274809160305343
10_744758	0/1	0/1	175220	156232	0.443037974683544	0.4
10_744811	0/1	0/1	241172	239209	0.582125603864734	0.533482142857142
10_745475	0/1	0/1	33.20	117.88	0.622641509433962	0.570731707317073
10_745492	0/1	0/1	30.35	107121	0.454545454545454	0.469298245614035
10_745498	0/1	0/1	30.55	100139	0.352941176470588	0.418410041841004
10_745569	0/1	0/1	162150	233236	0.517571884984025	0.495744680851063
10_745624	0/1	0/1	204122	336166	0.625766871165644	0.667992047713717
10_745636	0/1	0/1	157155	200236	0.503205128205128	0.458715596330275
10_746029	0/1	0/1	117.74	317132	0.612565445026178	0.704444444444444
10_746083	0/1	0/1	34.58	69238	0.369565217391304	0.224025974025974
10_751048	0/1	0/1	10.13	6.7	0.434782608695652	0.461538461538461
10_751054	0/1	0/1	11.13	8.7	0.458333333333333	0.533333333333333
11_1244	0/1	1/1	36.34	1.13	0.514285714285714	0.0714285714285714
11_1628	0/1	0/0	47.31	51.9	0.594936708860759	0.85
11_2000	0/1	0/1	34.42	78.38	0.447368421052631	0.672413793103448
11_4092	0/1	0/1	139179	68354	0.437106918238993	0.161137440758293
11_50565	0/1	0/0	72.46	16.11	0.6	0.592592592592592
11_71086	0/1	0/1	96152	177263	0.387096774193548	0.400452488687782
11_129839	0/1	0/1	42.67	74106	0.375	0.411111111111111
11_129896	0/1	0/1	70.94	93125	0.406976744186046	0.424657534246575
11_132269	0/1	0/1	15.11	3.21	0.555555555555555	0.125
11_208860	0/1	0/1	51.72	59.85	0.414634146341463	0.404109589041095
11_293192	0/1	0/1	91148	145187	0.380753138075313	0.435435435435435
11_600538	0/1	0/1	102.78	131.13	0.566666666666666	0.909722222222222
11_629389	0/1	0/1	200315	252761	0.387596899224806	0.248520710059171
11_629394	0/1	0/1	203345	243819	0.369763205828779	0.228813559322033
11_636069	0/1	0/1	347182	303208	0.641404805914972	0.592954990215264
11_636450	0/1	0/1	16.12	27.12	0.571428571428571	0.692307692307692
11_636531	0/1	0/0	10.7	19.1	0.588235294117647	0.95
11_636961	0/1	0/1	20.27	51.15	0.425531914893617	0.772727272727272
11_638940	0/1	0/1	76.65	115.89	0.539007092198581	0.563725490196078
11_641758	0/1	0/1	476773	328859	0.381104883907125	0.274706867671691
11_641852	0/1	0/1	394215	369157	0.646962233169129	0.700189753320683
11_641858	0/1	0/1	346188	319152	0.647940074906367	0.675847457627118
11_642014	0/1	0/1	146112	179111	0.563706563706563	0.617241379310344
11_642047	0/1	0/1	371228	389270	0.618333333333333	0.589393939393939
11_642158	0/1	0/1	279316	265441	0.466555183946488	0.375354107648725
11_642468	0/1	0/1	46.54	24.66	0.46	0.260869565217391
11_642525	0/1	0/1	16.12	13.11	0.571428571428571	0.541666666666666
11_642661	0/1	0/1	24.16	48.29	0.6	0.623376623376623
11_642913	0/1	0/0	17.12	34.8	0.586206896551724	0.790697674418604
11_642949	0/1	0/1	20.17	37.12	0.54054054054054	0.755102040816326
11_642974	0/1	0/1	20.20	34.13	0.5	0.723404255319149
12_833	0/1	0/1	79103	57.77	0.434065934065934	0.425373134328358
12_871	0/1	0/1	75130	82103	0.365853658536585	0.443243243243243
12_1114	0/1	0/1	68.74	35.76	0.478873239436619	0.315315315315315
12_1472	0/1	0/1	161170	50.83	0.486404833836858	0.373134328358209
12_1489	0/1	0/1	184179	64118	0.506887052341597	0.351648351648351
12_1490	0/1	0/1	179185	120.63	0.491758241758241	0.652173913043478
12_1502	0/1	0/1	252196	83125	0.5625	0.39712918660287
12_1556	0/1	0/1	107145	45136	0.424603174603174	0.247252747252747
12_1818	0/1	0/1	27.15	15.69	0.642857142857142	0.178571428571428
12_1948	0/1	0/1	175139	255170	0.555555555555555	0.598591549295774
12_2106	0/1	0/1	128147	151.98	0.462093862815884	0.604
12_2131	0/1	0/1	148147	185100	0.5	0.644599303135888
12_2405	0/1	0/1	358219	443242	0.619377162629757	0.646715328467153
12_2414	0/1	0/1	388237	454241	0.6208	0.648571428571428
12_2419	0/1	0/1	383250	464248	0.604100946372239	0.650771388499298
12_2447	0/1	0/1	369226	470245	0.619127516778523	0.656424581005586
12_2452	0/1	0/1	378212	476250	0.639593908629441	0.65474552957359
12_2463	0/1	0/1	400220	484239	0.644122383252818	0.668508287292817
12_2523	0/1	0/1	176315	248439	0.358452138492871	0.359420289855072
12_2604	0/1	0/1	305178	427240	0.628865979381443	0.63731343283582
12_2652	0/1	0/1	181155	312222	0.538690476190476	0.581005586592178
12_2653	0/1	0/1	187140	274256	0.571865443425076	0.516981132075471
12_2663	0/1	0/1	141177	264259	0.443396226415094	0.503816793893129
12_2740	0/1	0/1	187187	264232	0.497340425531914	0.532258064516129
12_2793	0/1	0/1	178174	247235	0.505681818181818	0.509278350515463
12_2866	0/1	0/1	182193	237238	0.482758620689655	0.497899159663865
12_2883	0/1	0/1	144169	239241	0.457142857142857	0.497916666666666
12_2898	0/1	0/1	160187	229241	0.458452722063037	0.487234042553191
12_2919	0/1	0/1	135160	207218	0.457627118644067	0.487058823529411
12_2958	0/1	0/1	139104	215205	0.572016460905349	0.511904761904761
12_2968	0/1	0/1	123120	208202	0.506172839506172	0.507317073170731
12_2993	0/1	0/1	140166	221212	0.457516339869281	0.510392609699769
12_3058	0/1	0/1	156143	236208	0.521739130434782	0.530337078651685
12_3084	0/1	0/1	128146	210241	0.467153284671532	0.465631929046563
12_3108	0/1	0/1	144143	243208	0.5	0.53880266075388
12_3113	0/1	0/1	149142	202237	0.508532423208191	0.460136674259681
12_3131	0/1	0/1	168109	201241	0.606498194945848	0.45372460496614
12_3235	0/1	0/1	181165	267210	0.521613832853026	0.55857740585774
12_3274	0/1	0/1	160130	263206	0.551724137931034	0.560767590618336
12_3284	0/1	0/1	159157	265221	0.501577287066246	0.545267489711934
12_3319	0/1	0/1	177153	248188	0.534743202416918	0.568807339449541
12_3329	0/1	0/1	166154	246210	0.51875	0.539473684210526
12_3398	0/1	0/1	172155	216224	0.525993883792048	0.49090909090909
12_3429	0/1	0/1	211202	204201	0.510895883777239	0.503703703703703
12_3456	0/1	0/1	192172	223211	0.527472527472527	0.513824884792626
12_3466	0/1	0/1	194190	234226	0.502590673575129	0.50759219088937
12_3477	0/1	0/1	210192	233217	0.522388059701492	0.516629711751663
12_3487	0/1	0/1	204184	228213	0.525773195876288	0.517006802721088
12_3521	0/1	0/1	212232	217219	0.477477477477477	0.497706422018348
12_3526	0/1	0/1	171191	234220	0.472375690607734	0.515418502202643
12_3532	0/1	0/1	206185	217241	0.524173027989821	0.47276688453159
12_3552	0/1	0/1	239188	212223	0.558411214953271	0.486238532110091
12_3562	0/1	0/1	231181	212199	0.560679611650485	0.51207729468599
12_3600	0/1	0/1	243201	227197	0.547297297297297	0.534117647058823
12_3601	0/1	0/1	202247	199229	0.448888888888888	0.464953271028037
12_3681	0/1	0/1	193182	255267	0.513297872340425	0.486641221374045
12_3711	0/1	0/1	135180	172304	0.428571428571428	0.361344537815126
12_5890	0/1	0/1	163156	173269	0.510971786833855	0.391402714932126
12_30946	0/1	0/1	205.173.0	181.198.1	0.536649214659685	0.4750656167979
12_31014	0/1	0/1	76114	78.66	0.4	0.541666666666666
12_31047	0/1	0/1	181131	103.96	0.578274760383386	0.517587939698492
12_31053	0/1	0/1	136171	96104	0.440129449838187	0.48
12_31075	0/1	0/1	119122	94.84	0.489711934156378	0.528089887640449
12_31209	0/1	0/1	5.8	10.30	0.384615384615384	0.25
12_31248	0/1	0/1	18.25	16.48	0.41860465116279	0.25
12_31270	0/1	0/1	37.52	25.76	0.411111111111111	0.247524752475247
12_51943	0/1	0/1	145.86	206.93	0.625	0.688963210702341
12_68103	0/1	0/1	75122	111199	0.380710659898477	0.358064516129032
12_109024	0/1	0/1	162151	145201	0.517571884984025	0.414285714285714
12_291054	0/1	0/1	79.80	126.50	0.496855345911949	0.71590909090909
12_291396	0/1	0/1	46.43	86.65	0.516853932584269	0.569536423841059
12_291639	0/1	0/1	73124	70164	0.368686868686868	0.297872340425531
12_294142	0/1	0/1	25.22	56.45	0.531914893617021	0.549019607843137
12_294158	0/1	0/1	46.46	83.71	0.5	0.538961038961039
12_294571	0/1	0/1	87.84	57103	0.505813953488372	0.35625
12_376217	0/1	0/1	170102	169162	0.622710622710622	0.509036144578313
12_394972	0/1	0/1	149207	37.83	0.417366946778711	0.308333333333333
12_394978	0/1	0/1	161183	45.79	0.462643678160919	0.362903225806451
12_661665	0/1	0/1	72128	49231	0.35820895522388	0.175
12_662865	0/1	0/1	96169	97284	0.362264150943396	0.254593175853018
12_665798	0/1	0/1	103.88	164.56	0.536458333333333	0.745454545454545
12_688667	0/1	0/0	40.31	115.20	0.56338028169014	0.845588235294117
12_689028	0/1	0/1	105.60	100106	0.636363636363636	0.485436893203883
12_741180	0/1	1/1	8.5	13.23	0.615384615384615	0.361111111111111
12_741207	0/1	0/1	9.5	48.23	0.6	0.666666666666666
12_817806	0/1	0/1	116.97	142133	0.544600938967136	0.516363636363636
12_1146900	0/1	0/1	195119	174.36	0.621019108280254	0.828571428571428
12_1146918	0/1	0/1	189127	187.21	0.598101265822784	0.894736842105263
12_1146952	0/1	0/1	206115	164.31	0.641744548286604	0.841025641025641
12_1147802	0/1	0/1	19.11	16.14	0.633333333333333	0.533333333333333
12_1147999	0/1	0/1	139175	42116	0.441269841269841	0.265822784810126
12_1148565	0/1	0/1	270151	321112	0.638297872340425	0.739631336405529
12_1148581	0/1	0/1	269161	231153	0.578494623655914	0.54739336492891
12_1148759	0/1	0/1	91.66	187130	0.575949367088607	0.589905362776025
13_1135	0/1	0/1	22.13	56.42	0.628571428571428	0.571428571428571
13_1300	0/1	0/1	580677	497755	0.458498023715415	0.396331738437001
13_1306	0/1	0/1	697492	619568	0.574135090609555	0.513692946058091
13_1352	0/1	0/1	200127	185125	0.611620795107033	0.592948717948718
13_1700	0/1	0/1	204136	253139	0.6	0.643765903307888
13_2287	0/1	0/1	44.43	78.61	0.505747126436781	0.56115107913669
13_2477	0/1	0/1	18.14	80.49	0.5625	0.620155038759689
13_3876	0/1	0/1	62.53	68.91	0.539130434782608	0.425
13_4161	0/1	0/1	123104	244141	0.541850220264317	0.633766233766233
13_146954	0/1	0/1	89.76	4.10	0.539393939393939	0.285714285714285
13_264341	0/1	0/1	143110	287238	0.565217391304347	0.546666666666666
13_601746	0/1	0/1	147163	65160	0.472668810289389	0.288888888888888
13_601863	0/1	0/0	14.10	13.0	0.583333333333333	1
13_602217	0/1	0/0	11.9	28.7	0.55	0.8
13_602484	0/1	0/1	8.7	44.10	0.533333333333333	0.8
13_602524	0/1	0/1	29.24	48.57	0.537037037037037	0.457142857142857
13_602559	0/1	0/1	33.19	63.30	0.634615384615384	0.677419354838709
13_626698	0/1	0/1	4.7	18.17	0.363636363636363	0.514285714285714
13_626754	0/1	0/1	34.36	55.53	0.478873239436619	0.509259259259259
13_626775	0/1	0/1	62.57	92.90	0.521008403361344	0.505494505494505
13_626835	0/1	0/1	51.36	108114	0.586206896551724	0.486486486486486
13_626892	0/1	0/1	29.24	87.95	0.547169811320754	0.478021978021978
13_626977	0/1	0/1	59.87	60151	0.398648648648648	0.284360189573459
13_905778	0/1	0/1	71.48	38.40	0.596638655462184	0.487179487179487
13_905783	0/1	0/1	68.52	50.35	0.552845528455284	0.588235294117647
13_906453	0/1	0/1	8.13	33.19	0.38095238095238	0.634615384615384
13_906488	0/1	0/0	32.18	75.16	0.64	0.815217391304347
13_906558	0/1	0/1	97112	95.78	0.464114832535885	0.549132947976878
13_924333	0/1	0/1	9.6	33.11	0.6	0.75
13_924408	0/1	0/1	24.33	62181	0.421052631578947	0.25514403292181
13_925410	0/1	0/1	138159	156181	0.463087248322147	0.460176991150442
13_925968	0/1	0/1	49.90	170212	0.35251798561151	0.441558441558441
13_926705	0/1	0/1	12.11	8.7	0.521739130434782	0.533333333333333
13_926918	0/1	0/1	29.17	12.31	0.630434782608695	0.27906976744186
13_926933	0/1	0/1	27.21	11.40	0.5625	0.215686274509803
13_931003	0/1	0/1	20.13	80.90	0.571428571428571	0.465116279069767
13_931133	0/1	0/1	156114	179189	0.575645756457564	0.48641304347826
13_948685	0/1	0/1	101.92	209141	0.523316062176165	0.597142857142857
13_949064	0/1	0/1	179130	278202	0.579288025889967	0.579166666666666
13_949075	0/1	0/1	145162	207267	0.47077922077922	0.434873949579831
13_949076	0/1	0/1	162136	267203	0.543624161073825	0.566878980891719
13_949083	0/1	0/1	142168	220264	0.458064516129032	0.454545454545454
13_949137	0/1	0/1	185111	200177	0.622895622895623	0.523560209424083
13_949145	0/1	0/1	102166	159183	0.379182156133829	0.464912280701754
13_949182	0/1	0/1	170119	176124	0.588235294117647	0.584717607973422
13_949194	0/1	0/1	125168	128191	0.426621160409556	0.401253918495297
13_950357	0/1	0/1	11.8.0	17.13.0	0.578947368421052	0.566666666666666
13_950816	0/1	0/1	105.98	150121	0.517241379310344	0.549450549450549
13_951477	0/1	0/1	20.16	76.41	0.555555555555555	0.644067796610169
13_951612	0/1	0/0	49.27	155.40	0.644736842105263	0.790816326530612
13_951646	0/1	0/0	29.16	109.32	0.644444444444444	0.77304964539007
13_951655	0/1	0/0	26.15	96.28	0.634146341463414	0.774193548387096
13_956903	0/1	0/1	186306	195391	0.377281947261663	0.331632653061224
13_957257	0/1	0/1	235.84.44	151.58.11	0.647382920110192	0.686363636363636
13_957356	0/1	0/1	39.43	34.47	0.47560975609756	0.414634146341463
13_957369	0/1	1/1	27.37	22.41	0.415384615384615	0.349206349206349
13_957588	0/1	0/1	46.32	23.13	0.567901234567901	0.638888888888888
13_957593	0/1	0/1	50.31	20.15	0.617283950617283	0.571428571428571
13_957670	0/1	0/1	44.49	50.41	0.473118279569892	0.543478260869565
14_92288	0/1	0/1	34.32	74.33	0.515151515151515	0.691588785046728
14_92291	0/1	0/1	43.24	59.49	0.641791044776119	0.546296296296296
14_92300	0/1	0/1	33.30	71.33	0.523809523809523	0.682692307692307
14_326973	0/1	0/1	127.71	47.17	0.613526570048309	0.734375
14_436954	0/1	0/1	174152	182210	0.533742331288343	0.464285714285714
14_436975	0/1	0/1	165264	201307	0.384615384615384	0.394891944990176
14_436982	0/1	0/1	156264	207305	0.369668246445497	0.404296875
14_549484	0/1	0/1	169118	205168	0.588850174216027	0.549597855227882
14_549581	0/1	0/1	166133	190199	0.555183946488294	0.487179487179487
14_550020	0/1	1/1	40.67	35.96	0.37037037037037	0.267175572519083
14_550424	0/1	0/1	141.93	251126	0.602564102564102	0.6657824933687
14_551669	0/1	0/1	100.61	173101	0.617283950617283	0.631386861313868
14_551817	0/1	0/1	210206	226221	0.503597122302158	0.50559284116331
14_551857	0/1	0/1	201323	217303	0.383587786259542	0.415708812260536
14_552128	0/1	0/1	41.23	42.32	0.640625	0.567567567567567
14_552289	0/1	0/1	174138	195168	0.552380952380952	0.535714285714285
14_552853	0/1	0/1	129.74	172190	0.635467980295566	0.475138121546961
14_553060	0/1	0/1	166290	191375	0.364035087719298	0.337455830388692
14_553814	0/1	0/1	324191	439216	0.629126213592233	0.66920731707317
14_554053	0/1	0/1	41.46	120.71	0.471264367816091	0.6282722513089
14_554167	0/1	0/1	159136	241181	0.537162162162162	0.571090047393364
14_554245	0/1	0/1	79.52	93.76	0.603053435114503	0.550295857988165
14_554269	0/1	0/1	72.56	96.88	0.55813953488372	0.521739130434782
14_554377	0/1	0/1	22.25	83.59	0.458333333333333	0.58041958041958
14_554413	0/1	0/1	23.33	84.78	0.410714285714285	0.518518518518518
14_554422	0/1	0/1	38.28	80.74	0.567164179104477	0.516129032258064
14_554456	0/1	0/1	59.56	133.85	0.513043478260869	0.610091743119266
14_554502	0/1	0/1	122.84	208179	0.592233009708737	0.536082474226804
14_554515	0/1	0/1	162120	230185	0.574468085106383	0.554216867469879
14_554520	0/1	0/1	156119	236183	0.567272727272727	0.563245823389021
14_554572	0/1	0/1	90.63	205110	0.584415584415584	0.646687697160883
14_555499	0/1	0/1	150.106.1	208.165.0	0.583657587548638	0.557640750670241
14_555593	0/1	0/1	144125	207210	0.535315985130111	0.495215311004784
14_555600	0/1	0/1	131122	211216	0.517786561264822	0.492990654205607
14_555609	0/1	0/1	151137	210220	0.524305555555555	0.488372093023255
14_556347	0/1	0/1	180230	240175	0.437956204379562	0.578313253012048
14_556386	0/1	0/1	208148	182206	0.582633053221288	0.466666666666666
14_556520	0/1	0/1	208146	231226	0.587570621468926	0.505470459518599
14_556543	0/1	0/1	192151	212214	0.55813953488372	0.497652582159624
14_556626	0/1	0/1	192176	213221	0.520325203252032	0.490783410138248
14_556637	0/1	0/1	185178	225225	0.509641873278237	0.498891352549889
14_556755	0/1	0/1	139185	204215	0.429012345679012	0.486873508353221
14_556853	0/1	0/1	145190	205224	0.432835820895522	0.477855477855477
14_556863	0/1	0/1	145178	213227	0.44891640866873	0.481900452488687
14_561597	0/1	0/1	62.62	146110	0.5	0.568093385214007
14_561621	0/1	0/1	111.84	127115	0.569230769230769	0.524793388429752
14_561929	0/1	0/1	168143	153137	0.540192926045016	0.527586206896551
14_563627	0/1	0/1	30.39	33.52	0.434782608695652	0.388235294117647
14_563781	0/1	0/1	132.81	115.56	0.613953488372093	0.672514619883041
14_563882	0/1	0/1	206212	94159	0.492822966507177	0.368627450980392
14_563892	0/1	0/1	177177	101158	0.5	0.389961389961389
14_563897	0/1	0/1	175165	98155	0.514705882352941	0.3828125
14_564025	0/1	0/1	65.89	57.67	0.422077922077922	0.456
14_564186	0/1	0/1	67113	119104	0.370165745856353	0.53125
14_564307	0/1	0/1	48.69	78.68	0.406779661016949	0.530612244897959
14_564312	0/1	0/1	46.63	76.59	0.422018348623853	0.562962962962963
14_564318	0/1	0/1	44.68	76.58	0.392857142857142	0.567164179104477
14_564484	0/1	0/1	50.51	167145	0.495049504950495	0.531847133757961
14_564516	0/1	0/1	125118	162196	0.51440329218107	0.45
14_564526	0/1	0/1	130130	173207	0.5	0.454068241469816
14_565155	0/1	0/1	201126	181131	0.614678899082568	0.580128205128205
14_565268	0/1	0/1	156203	87149	0.434540389972144	0.36864406779661
14_565290	0/1	0/1	151.86	130.47	0.637130801687763	0.730337078651685
14_567542	0/1	0/1	156134	232136	0.537931034482758	0.630434782608695
14_590440	0/1	0/1	116.94	67.14	0.552380952380952	0.82716049382716
14_591015	0/1	0/1	94100	74106	0.484536082474226	0.411111111111111
14_591258	0/1	0/1	9.11	20.11	0.45	0.64516129032258
14_591424	0/1	0/1	87.83	78.58	0.508771929824561	0.573529411764705
14_591430	0/1	0/1	91.84	76.56	0.52	0.575757575757575
14_591435	0/1	0/1	93.92	72.56	0.502702702702702	0.55813953488372
14_591551	0/1	0/1	30.34	31.18	0.46875	0.632653061224489
14_591712	0/1	0/1	22.15	16.15	0.594594594594594	0.516129032258064
14_592399	0/1	0/1	112204	92202	0.354430379746835	0.312925170068027
14_593290	0/1	0/1	244177	163168	0.579572446555819	0.492447129909365
14_593317	0/1	0/1	226198	171202	0.533018867924528	0.458445040214477
14_593539	0/1	0/1	191197	183175	0.489743589743589	0.511173184357541
14_593571	0/1	0/1	210179	189197	0.539845758354755	0.488372093023255
14_593816	0/1	0/1	18.22	40.42	0.45	0.48780487804878
14_594124	0/1	0/1	25.21	39.71	0.543478260869565	0.354545454545454
14_594148	0/1	0/1	21.22	46.79	0.488372093023255	0.365079365079365
14_594762	0/1	0/1	18.14	37.30	0.5625	0.552238805970149
14_594773	0/1	0/1	65.40	44.54	0.619047619047619	0.444444444444444
14_697830	0/1	0/1	23.25	30.22	0.479166666666666	0.576923076923076
14_697860	0/1	0/1	78.68	82.46	0.534246575342465	0.63076923076923
14_723479	0/1	0/1	177105	233148	0.627659574468085	0.611548556430446
14_723577	0/1	0/1	143143	240173	0.498257839721254	0.581113801452784
14_723583	0/1	0/1	150148	233173	0.503355704697986	0.573891625615763
14_723593	0/1	0/1	147130	247164	0.528776978417266	0.600973236009732
14_758996	0/1	0/1	117162	52197	0.417857142857142	0.208835341365461
14_759024	0/1	0/1	137.89	176.64	0.606194690265486	0.730290456431535
14_759344	0/1	0/1	32.24	70.39	0.571428571428571	0.63063063063063
14_761279	0/1	0/1	58.34	97.66	0.630434782608695	0.595092024539877
14_761694	0/1	0/1	59.62	58.31	0.487603305785123	0.651685393258427
14_761704	0/1	0/1	49.53	39.26	0.471153846153846	0.6
14_764591	0/1	0/0	21.12	18.11	0.636363636363636	0.620689655172413
14_764887	0/1	0/1	30.43	51116	0.410958904109589	0.301775147928994
14_765018	0/1	0/1	146118	110141	0.553030303030303	0.438247011952191
14_765026	0/1	0/0	107.71	137.38	0.601123595505618	0.782857142857142
14_765357	0/1	0/0	10.12	40.0	0.454545454545454	1
14_765707	0/1	0/1	66.52	49.55	0.559322033898305	0.471153846153846
14_766872	0/1	0/1	6.5	5.7	0.545454545454545	0.416666666666666
14_767014	0/1	0/1	11.9	13.4	0.55	0.764705882352941
15_88332	0/1	1/1	44.31	32.73	0.586666666666666	0.304761904761904
15_88340	0/1	0/0	38.47	93.28	0.447058823529411	0.768595041322314
15_88359	0/1	0/0	37.55	93.35	0.402173913043478	0.7265625
15_88374	0/1	0/0	33.57	91.32	0.366666666666666	0.739837398373983
15_88401	0/1	1/1	53.37	31104	0.588888888888888	0.227941176470588
15_88408	0/1	0/0	51.44	121.27	0.536842105263157	0.801324503311258
15_88444	0/1	1/1	101108	59160	0.483253588516746	0.269406392694063
15_323413	0/1	0/1	66.55	108.48	0.545454545454545	0.692307692307692
15_323423	0/1	0/1	39.69	45.83	0.361111111111111	0.3515625
15_336880	0/1	0/1	68124	107130	0.352331606217616	0.451476793248945
15_370001	0/1	0/1	133126	61.37	0.511538461538461	0.616161616161616
15_555186	0/1	0/1	119135	224204	0.468503937007874	0.523364485981308
15_555247	0/1	0/1	145146	211208	0.49828178694158	0.502380952380952
15_555280	0/1	0/1	168144	176207	0.538461538461538	0.45953002610966
15_733447	0/1	0/1	26.18	51.66	0.59090909090909	0.435897435897435
15_735867	0/1	0/1	18.21	46.59	0.461538461538461	0.438095238095238
15_740005	0/1	0/0	14.23	31.1	0.378378378378378	0.96875
15_740023	0/1	0/0	17.22	42.1	0.435897435897435	0.976744186046511
15_740034	0/1	0/0	19.20	45.1	0.487179487179487	0.978260869565217
15_740035	0/1	1/1	20.19	1.45	0.512820512820512	0.0217391304347826
15_740565	0/1	0/1	24.13	22.7	0.648648648648648	0.758620689655172
15_740566	0/1	0/1	24.13	17.12	0.648648648648648	0.586206896551724
15_740739	0/1	0/1	29.26	11.24	0.527272727272727	0.314285714285714
15_741018	0/1	0/1	83.41	144.69	0.628787878787878	0.666666666666666
15_741104	0/1	0/0	34.26	54.5	0.557377049180327	0.915254237288135
16_704	0/1	0/1	22.25	9.18	0.458333333333333	0.333333333333333
16_716	0/1	0/0	29.22	17.10	0.568627450980392	0.629629629629629
16_8698	0/1	0/1	78138	127222	0.361111111111111	0.361823361823361
16_8714	0/1	0/1	76120	114150	0.385786802030456	0.431818181818181
16_8720	0/1	0/1	73119	104127	0.380208333333333	0.448275862068965
16_8753	0/1	0/1	40.25	74.46	0.606060606060606	0.616666666666666
16_8786	0/1	0/1	23.31	50.64	0.425925925925925	0.43859649122807
16_9071	0/1	0/1	43.42	56.49	0.505882352941176	0.533333333333333
16_9095	0/1	0/1	69.49	72.74	0.584745762711864	0.493150684931506
16_9155	0/1	0/1	60.56	50134	0.517241379310344	0.271739130434782
16_14571	0/1	0/1	148172	171152	0.4625	0.529411764705882
16_14745	0/1	0/1	9.6	5.6	0.5625	0.454545454545454
16_15210	0/1	0/1	67.51	81.86	0.567796610169491	0.482142857142857
16_15219	0/1	0/1	74.86	98.95	0.4625	0.507772020725388
16_17918	0/1	0/1	54.55	77.61	0.47787610619469	0.553956834532374
16_21841	0/1	0/1	169124	209.93	0.57679180887372	0.6875
16_22414	0/1	0/1	63.53	86126	0.533898305084745	0.40566037735849
16_22603	0/1	0/1	26.18	32.24	0.59090909090909	0.571428571428571
16_23179	0/1	1/1	19.28	5.63	0.404255319148936	0.072463768115942
16_23191	0/1	1/1	20.31	7.74	0.392156862745098	0.0864197530864197
16_23197	0/1	0/0	33.22	84.8	0.6	0.913043478260869
16_94359	0/1	0/1	73.45	129.62	0.61344537815126	0.675392670157068
16_94787	0/1	0/1	62.64	52142	0.492063492063492	0.268041237113402
16_94872	0/1	0/1	22.34	76.69	0.392857142857142	0.524137931034482
16_94929	0/1	0/1	15.12	40.32	0.535714285714285	0.555555555555555
16_94989	0/1	0/1	10.15	21.24	0.4	0.466666666666666
16_95010	0/1	0/1	48.41	49.55	0.539325842696629	0.471153846153846
16_95051	0/1	0/1	71.53	69.70	0.57258064516129	0.496402877697841
16_95066	0/1	0/1	63.42	70.68	0.594339622641509	0.507246376811594
16_95079	0/1	0/1	58.38	69.65	0.604166666666666	0.514925373134328
16_95166	0/1	0/1	9.7	21.21	0.529411764705882	0.5
16_511809	0/1	0/1	91.60	56.20	0.598684210526315	0.727272727272727
16_780193	0/1	0/1	216119	160.67	0.640949554896142	0.704845814977973
16_780217	0/1	0/1	137153	115102	0.467576791808873	0.529953917050691
16_906172	0/1	0/1	173110	269161	0.611307420494699	0.625581395348837
16_906243	0/1	0/1	177139	255168	0.560126582278481	0.602836879432624
16_906270	0/1	0/1	191110	235170	0.634551495016611	0.580246913580246
16_911607	0/1	0/1	570407	813403	0.58282208588957	0.665847665847665
16_911787	0/1	0/1	258369	197311	0.410828025477707	0.387033398821218
16_911926	0/1	0/1	623439	550357	0.586629001883239	0.605060506050605
16_912225	0/1	0/1	8.8	7.7	0.5	0.5
16_912376	0/1	0/1	77.84	38.60	0.478260869565217	0.387755102040816
16_912445	0/1	0/1	198167	94170	0.542465753424657	0.354716981132075
16_914221	0/1	0/0	198113	48.6	0.636655948553054	0.872727272727272
16_914227	0/1	0/1	184138	16.43	0.571428571428571	0.271186440677966
17_12813	0/1	0/1	1141636	1559538	0.63814317673378	0.742380952380952
17_12869	0/1	0/1	456348	373221	0.567164179104477	0.624790619765494
17_16535	0/1	1/1	9.15	3.9	0.375	0.25
17_40892	0/1	0/1	9871010	12311432	0.494241362043064	0.461740435108777
17_42556	0/1	0/1	411461	859766	0.470251716247139	0.528290282902829

## Sheet: Table_S5C
Supplementary Table 5C. Heterozygous calls in diploid and haploid strains of CL216.1.
ID (Chrom-POS)	gt CL216.1	gt CL216.1 haploid	AD CL216.1	AD CL216.1 haploid	AB CL216.1	AB CL216.1 haploid
1_2318	0/1	0/1	24.22	72.28	0.521739130434782	0.72
1_2899	0/1	0/1	16.12	27.13	0.551724137931034	0.675
1_3809	0/1	0/1	8.9	50.16	0.470588235294117	0.757575757575757
1_3840	0/1	0/1	22.14	80.27	0.611111111111111	0.747663551401869
1_5484	0/1	0/1	41.71	115268	0.366071428571428	0.300261096605744
1_6301	0/1	0/1	27.18	151.44	0.6	0.774358974358974
1_6921	0/1	0/1	9.5	18.9	0.642857142857142	0.666666666666666
1_7133	0/1	0/1	50.64	168337	0.434782608695652	0.332015810276679
1_7219	0/1	0/1	56.66	140259	0.459016393442622	0.35
1_7244	0/1	0/1	63.49	233105	0.5625	0.687315634218289
1_10681	0/1	0/1	43.29	54.42	0.597222222222222	0.5625
1_11080	0/1	0/1	92.75	116.38	0.534883720930232	0.748387096774193
1_11403	0/1	0/1	191118	236150	0.612179487179487	0.611398963730569
1_11485	0/1	0/1	173136	195217	0.558064516129032	0.469879518072289
1_11769	0/1	0/1	40.22	73.46	0.64516129032258	0.61344537815126
1_11836	0/1	0/1	44.43.2	86.81.6	0.49438202247191	0.497109826589595
1_11850	0/1	0/1	39.43	92.66	0.469879518072289	0.582278481012658
1_12742	0/1	0/1	7.6	18.14	0.538461538461538	0.5625
1_13096	0/1	0/1	35.33	46.43	0.514705882352941	0.516853932584269
1_155487	0/1	0/1	91.85	290140	0.517045454545454	0.674418604651162
1_155495	0/1	0/1	94.75	297129	0.556213017751479	0.695550351288056
1_155743	0/1	0/1	73.86	146270	0.459119496855345	0.350961538461538
1_156120	0/1	0/1	66.67	297175	0.496240601503759	0.627906976744186
1_156134	0/1	0/1	67.62	202305	0.51937984496124	0.398422090729783
1_156154	0/1	0/1	62.68	308229	0.476923076923076	0.573556797020484
1_156175	0/1	0/1	71.69	311221	0.507142857142857	0.584586466165413
1_168638	0/1	0/1	117.82	73135	0.587939698492462	0.350961538461538
1_168808	0/1	0/1	115169	153224	0.403508771929824	0.404761904761904
1_168864	0/1	0/1	246137	297160	0.638961038961039	0.648471615720524
1_172838	0/1	0/1	60.95	157230	0.379746835443038	0.404639175257731
1_172916	0/1	0/1	84.89	228167	0.485549132947976	0.575757575757575
1_172949	0/1	0/1	119.87	230147	0.57487922705314	0.610079575596817
1_172967	0/1	0/1	84114	151237	0.424242424242424	0.388174807197943
1_172977	0/1	0/1	86114	141224	0.43	0.384196185286103
1_173002	0/1	0/1	85.94	165245	0.47486033519553	0.402439024390243
1_188558	0/1	0/1	138.83	170.59	0.624434389140271	0.74235807860262
1_188576	0/1	0/1	116.112.81	143.120.59	0.375404530744336	0.444099378881987
1_188912	0/1	0/1	12.20.0	53.68.0	0.375	0.438016528925619
1_189362	0/1	0/1	153189	141190	0.447368421052631	0.424698795180722
1_189417	0/1	0/1	66.66	64102	0.488888888888888	0.383233532934131
1_189662	0/1	0/0	14.9	44.5	0.608695652173913	0.897959183673469
1_190268	0/1	0/1	9.6	13.11	0.6	0.541666666666666
1_190280	0/1	0/1	12.6	18.9	0.631578947368421	0.666666666666666
1_190362	0/1	0/1	43.26	53.52	0.623188405797101	0.504761904761904
1_190580	0/1	0/1	504665	571829	0.403846153846153	0.38477088948787
1_190700	0/1	0/1	10.6	18.38	0.625	0.321428571428571
1_190832	0/1	0/1	13.8	8.19	0.619047619047619	0.296296296296296
1_191607	0/1	0/1	46.31	61.49	0.547619047619047	0.544642857142857
1_191889	0/1	0/1	32.19	91.20	0.627450980392156	0.819819819819819
1_191972	0/1	0/1	73.31.30	116.94.54	0.544776119402985	0.439393939393939
1_192039	0/1	0/0	14.8	27.5	0.636363636363636	0.84375
1_193369	0/1	0/1	18.11	27.18	0.620689655172413	0.6
1_193380	0/1	0/1	12.12	25.25	0.5	0.5
1_194114	0/1	0/1	78.92	141135	0.458823529411764	0.510869565217391
1_194141	0/1	0/1	60.85	134136	0.413793103448275	0.496296296296296
1_198975	0/1	0/1	100.96	185164	0.507614213197969	0.530085959885386
1_200748	0/1	0/1	135.94	134130	0.589519650655021	0.50566037735849
1_200903	0/1	0/1	23.19	39.36	0.534883720930232	0.52
1_200930	0/1	0/1	22.24	20.24	0.478260869565217	0.454545454545454
1_202109	0/1	0/1	36.24	48.33	0.590163934426229	0.592592592592592
1_202513	0/1	0/1	13.15	37.34	0.464285714285714	0.52112676056338
1_202534	0/1	0/1	20.15	51.52	0.571428571428571	0.495145631067961
1_206812	0/1	0/1	18.15	39.60	0.529411764705882	0.393939393939393
1_207860	0/1	0/1	99103	152150	0.487684729064039	0.503311258278145
1_208340	0/1	0/1	811470	416348	0.63211223694466	0.542372881355932
1_208598	0/1	0/0	24.15	23.2	0.615384615384615	0.92
1_208920	0/1	0/1	9.5	6.18	0.642857142857142	0.25
1_208927	0/1	0/1	9.6	7.18	0.6	0.28
1_209078	0/1	0/1	24.13	42.15	0.648648648648648	0.724137931034482
1_209151	0/1	0/1	11.8	19.14	0.578947368421052	0.575757575757575
1_209202	0/1	0/1	23.15	16.13	0.605263157894736	0.551724137931034
1_209439	0/1	0/0	15.10	15.5	0.6	0.75
1_209500	0/1	0/1	14.12	21.6	0.538461538461538	0.777777777777777
2_573	0/1	0/1	15.17	15.15	0.46875	0.5
2_652	0/1	0/1	28.25	92.37	0.518518518518518	0.713178294573643
2_2313	0/1	0/1	14.16	42.18	0.466666666666666	0.7
2_2384	0/1	0/1	21.19	39.19	0.525	0.672413793103448
2_2415	0/1	0/1	27.20	56.12	0.574468085106383	0.823529411764705
2_4385	0/1	0/1	137130	192161	0.513108614232209	0.543909348441926
2_4427	0/1	0/1	127145	175171	0.466911764705882	0.504322766570605
2_4441	0/1	0/1	138131	173177	0.511111111111111	0.492877492877492
2_4495	0/1	0/1	115122	165168	0.485232067510548	0.495495495495495
2_4531	0/1	0/1	154135	171162	0.532871972318339	0.513513513513513
2_4570	0/1	0/1	129163	158182	0.441780821917808	0.463343108504398
2_6453	0/1	0/1	151.89	152.56	0.629166666666666	0.73076923076923
2_6462	0/1	0/1	151.91	151.62	0.62396694214876	0.708920187793427
2_6483	0/1	0/1	108103	148.70	0.511848341232227	0.678899082568807
2_6714	0/1	0/1	108.79	185.91	0.577540106951871	0.670289855072463
2_6720	0/1	0/1	114.89	189.97	0.561576354679802	0.658536585365853
2_6735	0/1	0/1	112107	177118	0.509090909090909	0.6
2_6747	0/1	0/1	119117	176121	0.5	0.592592592592592
2_6783	0/1	0/1	98106	154111	0.480392156862745	0.578947368421052
2_6792	0/1	0/1	102.82	144.88	0.554347826086956	0.620689655172413
2_7233	0/1	0/1	113.73	157.70	0.597883597883597	0.691629955947136
2_7329	0/1	0/1	80.78	86133	0.50632911392405	0.39269406392694
2_7380	0/1	0/1	98.55	84120	0.636363636363636	0.407766990291262
2_7410	0/1	0/1	67.41	136.49	0.62037037037037	0.735135135135135
2_11685	0/1	0/1	30.26	60.85	0.526315789473684	0.413793103448275
2_12341	0/1	0/1	97.58	222.85	0.617834394904458	0.72077922077922
2_16001	0/1	0/1	26.29	125.50	0.472727272727272	0.714285714285714
2_16027	0/1	0/1	32.19	129.51	0.627450980392156	0.712707182320442
2_16048	0/1	0/1	29.18	143.39	0.617021276595744	0.785714285714285
2_16129	0/1	0/1	39.54	191105	0.419354838709677	0.643097643097643
2_187418	0/1	0/1	81.73	158113	0.525974025974026	0.583025830258302
2_188063	0/1	0/1	14.14	55.12	0.5	0.820895522388059
2_188171	0/1	0/1	38.39	116104	0.493506493506493	0.524886877828054
2_188191	0/1	0/1	36.57	111120	0.382978723404255	0.48051948051948
2_188292	0/1	0/1	39.62	173171	0.386138613861386	0.501449275362318
2_188296	0/1	0/1	61.39	168189	0.603960396039603	0.470588235294117
2_188305	0/1	0/1	67.53	158223	0.558333333333333	0.414698162729658
2_188757	0/1	0/1	118106	162203	0.524444444444444	0.443835616438356
2_188822	0/1	0/1	115.116.0	168.290.0	0.497835497835497	0.366812227074235
2_189073	0/1	0/1	29.28	112.46	0.508771929824561	0.70886075949367
2_189420	0/1	0/1	10.11	11.14	0.476190476190476	0.44
2_193312	0/1	0/1	106102	195325	0.509615384615384	0.375
2_215440	0/1	0/1	53.41	67.53	0.563829787234042	0.558333333333333
2_556022	0/1	0/1	198157	204128	0.556179775280898	0.614457831325301
2_556100	0/1	0/1	295186	333226	0.613305613305613	0.595706618962432
2_556157	0/1	0/1	53.43	84.42	0.552083333333333	0.666666666666666
2_557522	0/1	0/1	52.36	20.51	0.571428571428571	0.28169014084507
2_559583	0/1	0/0	41.22	35.4	0.640625	0.897435897435897
2_559647	0/1	0/1	46.74	23.44	0.373983739837398	0.338235294117647
2_559648	0/1	0/1	72.40	44.26	0.595041322314049	0.628571428571428
2_559874	0/1	0/1	109128	108.97	0.459915611814346	0.524271844660194
2_560207	0/1	0/1	109165	229218	0.390681003584229	0.512304250559284
2_560279	0/1	0/1	175160	398248	0.522388059701492	0.61609907120743
2_560336	0/1	0/1	33.53	63161	0.383720930232558	0.28125
2_560378	0/1	0/1	21.20	82.54	0.456521739130434	0.602941176470588
2_560399	0/1	0/1	68.48	73.79	0.576271186440678	0.477124183006536
2_560546	0/1	0/1	412292	463179	0.570637119113573	0.715610510046367
2_560561	0/1	0/1	296333	187402	0.4625	0.316412859560067
2_560585	0/1	0/1	210204	122314	0.5	0.279816513761467
2_731706	0/1	1/1	9.8	2.30	0.529411764705882	0.0625
2_845122	0/1	0/1	54.31	98.25	0.620689655172413	0.790322580645161
2_860909	0/1	0/1	19.19	32.42	0.5	0.432432432432432
2_921144	0/1	0/1	61.64	54169	0.484126984126984	0.242152466367713
2_967928	0/1	0/1	76.71	164159	0.517006802721088	0.507739938080495
2_967999	0/1	0/0	95.65	283.73	0.59375	0.792717086834733
2_968006	0/1	0/0	98.54	273.70	0.644736842105263	0.795918367346938
2_1069016	0/1	0/1	121.96	34.76	0.545045045045045	0.306306306306306
2_1069049	0/1	0/1	62.69	16.23	0.462686567164179	0.4
2_1069058	0/1	0/1	68.50	19.20	0.56198347107438	0.463414634146341
2_1069418	0/1	0/1	195163	91131	0.541666666666666	0.408071748878923
2_1069486	0/1	0/1	65.58	95.53	0.528455284552845	0.641891891891891
2_1240238	0/1	0/1	44.45	35.60	0.49438202247191	0.364583333333333
2_1240244	0/1	0/1	54.39	69.32	0.580645161290322	0.683168316831683
2_1273901	0/1	0/1	108106	43156	0.502325581395348	0.215
2_1274206	0/1	1/1	26.38	9.92	0.40625	0.0891089108910891
2_1274400	0/1	0/1	33.28	71.29	0.540983606557377	0.71
2_1274437	0/1	0/1	82.61	116.74	0.573426573426573	0.610526315789473
2_1274459	0/1	0/1	145.96	119.94	0.601659751037344	0.558685446009389
2_1274582	0/1	0/1	98.67	175118	0.593939393939394	0.595238095238095
2_1275018	0/1	0/1	15.18	15.8	0.441176470588235	0.652173913043478
2_1275039	0/1	0/1	11.18	11.9	0.379310344827586	0.55
2_1275069	0/1	0/1	7.6	10.5	0.538461538461538	0.666666666666666
2_1275734	0/1	0/1	145252	213377	0.364321608040201	0.361016949152542
3_153	0/1	0/1	251242	96.64	0.508097165991902	0.596273291925465
3_567	0/1	0/1	150161	95128	0.47923322683706	0.426008968609865
3_1341	0/1	0/1	128.97	15.66	0.568888888888888	0.185185185185185
3_1352	0/1	0/1	166122	58.37	0.576388888888888	0.610526315789473
3_1692	0/1	0/0	8.6	23.1	0.571428571428571	0.958333333333333
3_1704	0/1	0/1	6.10	6.22	0.375	0.214285714285714
3_1807	0/1	0/1	187111	258115	0.625418060200668	0.691689008042895
3_1944	0/1	0/1	565467	672502	0.547480620155038	0.571914893617021
3_1987	0/1	0/1	369563	367756	0.395498392282958	0.325932504440497
3_2001	0/1	0/1	559358	645362	0.608932461873638	0.635467980295566
3_2033	0/1	0/1	359388	466381	0.479305740987983	0.548881036513545
3_2054	0/1	0/1	429296	373402	0.59090909090909	0.480670103092783
3_2057	0/1	0/1	296420	404360	0.412831241283124	0.527415143603133
3_2081	0/1	0/1	301354	346315	0.458841463414634	0.521870286576169
3_2740	0/1	0/0	120160	138101	0.427046263345195	0.575
3_2773	0/1	0/0	104147	134.97	0.414342629482071	0.58008658008658
3_2779	0/1	0/0	105144	136.94	0.421686746987951	0.591304347826087
3_3942	0/1	0/1	92.56	173179	0.621621621621621	0.491477272727272
3_4002	0/1	0/1	22.21	48.29	0.511627906976744	0.623376623376623
3_4425	0/1	0/1	20.36	29.90	0.350877192982456	0.243697478991596
3_4437	0/1	0/1	25.45	29118	0.357142857142857	0.197278911564625
3_25050	0/1	0/1	35.23	160.95	0.603448275862069	0.627450980392156
3_79145	0/1	0/1	111.90	316183	0.552238805970149	0.632
3_79167	0/1	0/1	96106	314251	0.475247524752475	0.554770318021201
3_79222	0/1	0/1	117.92	287206	0.559808612440191	0.582150101419878
3_231103	0/1	0/1	128.76	95.38	0.627450980392156	0.714285714285714
3_231122	0/1	0/1	88.74	44.67	0.539877300613496	0.396396396396396
3_267532	0/1	0/1	47.54	40.83	0.46078431372549	0.32520325203252
3_267777	0/1	0/1	67.58	69.92	0.515384615384615	0.428571428571428
3_267849	0/1	0/1	9.8	26.24	0.5	0.52
3_299812	0/1	0/1	50.48	42.49	0.505050505050505	0.461538461538461
3_299933	0/1	0/1	21.23	47.62	0.477272727272727	0.427272727272727
3_300102	0/1	0/1	128105	209169	0.549356223175965	0.552910052910052
3_300181	0/1	0/1	136122	225222	0.527131782945736	0.502232142857142
3_303271	0/1	0/1	72101	148167	0.416184971098265	0.469841269841269
3_305758	0/1	0/1	22.14	10.6	0.594594594594594	0.625
3_305777	0/1	0/1	24.24	9.11	0.5	0.45
3_305803	0/1	0/1	26.35	7.13	0.426229508196721	0.35
3_306041	0/1	0/1	77.44	126.80	0.636363636363636	0.608695652173913
3_306122	0/1	0/1	108.65	216107	0.620689655172413	0.666666666666666
3_306145	0/1	0/1	120186	259180	0.389610389610389	0.583333333333333
3_306169	0/1	0/1	156241	273197	0.391959798994974	0.580851063829787
3_306566	0/1	0/1	45.34	104.63	0.569620253164557	0.622754491017964
3_306568	0/1	0/1	42.36	65.98	0.538461538461538	0.398773006134969
3_307592	0/1	0/1	29.24	51.35	0.547169811320754	0.586206896551724
4_2461	0/1	0/1	14.22	23.19	0.388888888888888	0.547619047619047
4_2738	0/1	0/1	9.13	7.13	0.409090909090909	0.35
4_2808	0/1	0/1	38.46	68.35	0.452380952380952	0.660194174757281
4_2825	0/1	0/1	60.49	128.51	0.55045871559633	0.715083798882681
4_126312	0/1	0/1	128.67	161.40	0.649746192893401	0.797029702970297
4_126345	0/1	0/1	113.89	145.53	0.556650246305418	0.732323232323232
4_126624	0/1	0/1	39.22	36.31	0.639344262295082	0.53731343283582
4_212687	0/1	0/1	88.48	164.71	0.647058823529411	0.697872340425531
4_220566	0/1	0/1	8.14	12.17	0.363636363636363	0.413793103448275
4_375015	0/1	0/1	117.74	108.75	0.612565445026178	0.590163934426229
4_375228	0/1	0/1	122142	149134	0.462121212121212	0.526501766784452
4_376575	0/1	1/1	18.23	11.44	0.428571428571428	0.2
4_376827	0/1	0/0	19.14	123.36	0.542857142857142	0.773584905660377
4_429495	0/1	0/1	10.18	32.59	0.357142857142857	0.351648351648351
4_542842	0/1	0/1	47.32	51.21	0.594936708860759	0.708333333333333
4_628615	0/1	0/1	88.80	99126	0.523809523809523	0.44
4_636445	0/1	0/1	69108	69.53	0.385474860335195	0.565573770491803
4_636466	0/1	0/1	65106	33.88	0.380116959064327	0.272727272727272
4_980231	0/1	0/1	45.23	45.15	0.642857142857142	0.75
4_980612	0/1	0/1	76125	109158	0.378109452736318	0.408239700374531
4_982854	0/1	0/1	39.27	105.54	0.582089552238806	0.660377358490566
4_982928	0/1	0/1	20.11	39.20	0.64516129032258	0.661016949152542
4_983872	0/1	0/2	31.13.9	122.26.32	0.584905660377358	0.677777777777777
4_984074	0/1	0/1	291297	305364	0.491554054054054	0.454545454545454
4_984181	0/1	0/1	39.24	56.35	0.619047619047619	0.615384615384615
5_425	0/1	0/1	694924	456409	0.428924598269468	0.525951557093425
5_432	0/1	0/1	904577	410421	0.608754208754208	0.492788461538461
5_926	0/1	0/1	64.58	7.32	0.524590163934426	0.179487179487179
5_936	0/1	0/1	64.53	9.31	0.547008547008547	0.219512195121951
5_2402	0/1	0/1	56.39	144.98	0.589473684210526	0.595041322314049
5_2417	0/1	0/1	60.42	184122	0.588235294117647	0.601307189542483
5_2485	0/1	0/1	85.59	241158	0.590277777777777	0.6025
5_2643	0/1	0/1	520298	702331	0.632603406326034	0.678260869565217
5_2680	0/1	0/1	437318	619311	0.578042328042328	0.664163090128755
5_2726	0/1	0/1	326202	439246	0.617424242424242	0.639941690962099
5_3002	0/1	0/1	6.6	8.4	0.5	0.615384615384615
5_4363	0/1	0/1	161180	178267	0.470760233918128	0.4
5_4508	0/1	0/1	15.9	36.24	0.625	0.6
5_4591	0/1	0/1	143.87	147.72	0.619047619047619	0.671232876712328
5_4596	0/1	0/1	154.89	156.71	0.633744855967078	0.687224669603524
5_4601	0/1	0/1	159.91	153.72	0.633466135458167	0.68
5_4668	0/1	0/1	296166	260192	0.637931034482758	0.571428571428571
5_4670	0/1	0/1	171298	191265	0.363829787234042	0.417943107221006
5_4678	0/1	0/1	171295	196279	0.36695278969957	0.412631578947368
5_4680	0/1	0/1	298174	283196	0.630021141649048	0.588357588357588
5_4715	0/1	0/1	167221	183191	0.428205128205128	0.489304812834224
5_4726	0/1	0/1	156202	187178	0.435754189944134	0.510928961748633
5_5141	0/1	0/1	155118	124108	0.567765567765567	0.534482758620689
5_5178	0/1	0/1	165186	123177	0.46875	0.41
5_5187	0/1	0/1	155191	125185	0.447976878612716	0.403225806451612
5_5320	0/1	0/1	122202	168268	0.375384615384615	0.385321100917431
5_5378	0/1	0/1	155144	161152	0.518394648829431	0.514376996805111
5_5403	0/1	0/1	151249	151194	0.375621890547263	0.436416184971098
5_13730	0/1	0/1	132.90	120126	0.594594594594594	0.48780487804878
5_15985	0/1	0/1	60.68	102.72	0.46875	0.586206896551724
5_16045	0/1	0/1	26.29	60.68	0.472727272727272	0.46875
5_16134	0/1	0/1	29.23	59.40	0.557692307692307	0.595959595959595
5_27722	0/1	0/1	26.15	45.38	0.634146341463414	0.542168674698795
5_27770	0/1	1/1	24.38	42.60	0.387096774193548	0.411764705882352
5_27859	0/1	0/1	12.20	8.43	0.375	0.156862745098039
5_47492	0/1	0/1	71.74	93.83	0.486301369863013	0.525423728813559
5_47501	0/1	0/1	86.54	96.82	0.609929078014184	0.539325842696629
5_406673	0/1	1/1	80106	16207	0.425531914893617	0.0717488789237668
5_566378	0/1	0/1	11.11	41.43	0.5	0.488095238095238
5_566662	0/1	0/1	12.16	38.49	0.428571428571428	0.436781609195402
5_568100	0/1	0/1	40.39	88.94	0.5	0.48087431693989
5_569897	0/1	0/1	130140	156184	0.481481481481481	0.458823529411764
5_571424	0/1	0/1	94.52	231.89	0.639455782312925	0.717391304347826
5_571856	0/1	0/1	15.17	44.27	0.46875	0.619718309859154
5_574426	0/1	0/1	83.70	113113	0.542483660130718	0.497797356828193
5_574553	0/1	0/1	103104	146131	0.497584541062801	0.527075812274368
5_574662	0/1	0/1	87112	141167	0.437185929648241	0.45631067961165
5_575245	0/1	0/1	77.66	134134	0.538461538461538	0.5
5_575558	0/1	0/1	54.42	114.79	0.5625	0.590673575129533
5_576323	0/1	0/1	9.11	40.13	0.428571428571428	0.754716981132075
5_576677	0/1	0/1	37.57	19.68	0.393617021276595	0.218390804597701
5_576695	0/1	0/1	30.49	17.52	0.379746835443038	0.246376811594202
5_576737	0/1	1/1	9.14	3.28	0.391304347826087	0.0967741935483871
5_576852	0/1	0/1	5.6	13.4	0.454545454545454	0.764705882352941
5_576869	0/1	0/1	6.7	16.5	0.461538461538461	0.761904761904761
5_576896	0/1	0/1	8.10	8.26	0.444444444444444	0.235294117647058
5_576902	0/1	0/1	11.8	27.8	0.578947368421052	0.771428571428571
5_584533	0/1	1/1	6.10	0.28	0.375	0
5_585496	0/1	0/1	117114	137116	0.506493506493506	0.541501976284585
5_585525	0/1	0/1	16.18	11.19	0.470588235294117	0.366666666666666
5_585576	0/1	0/1	47.26	40.33	0.643835616438356	0.547945205479452
5_585669	0/1	0/1	63104	63.95	0.375	0.398734177215189
6_939	0/1	0/1	40.48	59.32	0.454545454545454	0.648351648351648
6_949	0/1	0/0	24.30	32.15	0.444444444444444	0.680851063829787
6_1074	0/1	0/1	102.84	48.62	0.545454545454545	0.436363636363636
6_1794	0/1	0/1	36.35	141.47	0.507042253521126	0.75
6_3608	0/1	0/1	99104	121116	0.487684729064039	0.510548523206751
6_5068	0/1	0/1	47.37	63.42	0.552941176470588	0.6
6_5200	0/1	0/1	60.47	147.80	0.555555555555555	0.647577092511013
6_5434	0/1	0/1	10.8	48.12	0.555555555555555	0.8
6_5734	0/1	0/1	151132	199182	0.526132404181184	0.520942408376963
6_76024	0/1	0/1	114126	158168	0.475	0.48170731707317
6_76512	0/1	0/1	149100	206218	0.598393574297188	0.485849056603773
6_76795	0/1	0/1	125.94	197188	0.570776255707762	0.511688311688311
6_76831	0/1	0/1	103146	200208	0.413654618473895	0.490196078431372
6_76886	0/1	0/1	118116	213187	0.504273504273504	0.5325
6_76934	0/1	0/1	116108	197168	0.515555555555555	0.53972602739726
6_76952	0/1	0/1	121101	199179	0.540178571428571	0.523684210526315
6_77028	0/1	0/1	105.76	207187	0.580110497237569	0.524050632911392
6_77103	0/1	0/1	98.76	220127	0.563218390804597	0.63400576368876
6_77134	0/1	0/1	93.64	210114	0.592356687898089	0.646153846153846
6_77952	0/1	0/1	55.60	126166	0.478260869565217	0.430034129692832
6_135124	0/1	0/1	6.6	8.12	0.461538461538461	0.38095238095238
6_229738	0/1	0/1	157124	159142	0.556737588652482	0.528239202657807
6_229743	0/1	0/1	152159	151164	0.488745980707395	0.479365079365079
6_229748	0/1	0/1	151181	151204	0.453453453453453	0.425352112676056
6_229933	0/1	0/0	102.56	185.21	0.576271186440678	0.898058252427184
6_229934	0/1	1/1	66.88	21174	0.428571428571428	0.107692307692307
6_230112	0/1	0/1	31.36	42.39	0.455882352941176	0.518518518518518
6_230126	0/1	0/1	36.21	43.37	0.620689655172413	0.5375
6_230304	0/1	0/1	31.30	37.39	0.508196721311475	0.486842105263157
6_231318	0/1	0/1	5.6	11.24	0.454545454545454	0.314285714285714
6_232206	0/1	0/1	43.56	35.44	0.43	0.443037974683544
6_232225	0/1	1/1	40.63	20.62	0.388349514563106	0.24390243902439
6_232273	0/1	0/1	36.33	23.30	0.521739130434782	0.433962264150943
6_232281	0/1	0/1	30.34	25.17	0.46875	0.595238095238095
6_232665	0/1	0/1	15.14	19.18	0.517241379310344	0.513513513513513
6_236846	0/1	0/1	63.45	98.64	0.583333333333333	0.60122699386503
6_236854	0/1	0/1	66.38	85.69	0.634615384615384	0.551948051948052
6_253178	0/1	0/1	19.14	16.28	0.575757575757575	0.363636363636363
6_253632	0/1	0/1	7.7	44.50	0.5	0.468085106382978
6_255884	0/1	0/1	67108	119200	0.382857142857142	0.371875
6_256071	0/1	0/1	15.18	107.39	0.454545454545454	0.732876712328767
6_256096	0/1	0/1	17.12	22.63	0.566666666666666	0.258823529411764
6_256340	0/1	0/1	7.4	12.7	0.636363636363636	0.631578947368421
6_256459	0/1	0/1	14.18	23.58	0.4375	0.280487804878048
6_256761	0/1	0/1	9.10	24.49	0.473684210526315	0.328767123287671
6_258047	0/1	0/1	10.17	15.23	0.37037037037037	0.394736842105263
6_259466	0/1	0/1	60.38	97.42	0.606060606060606	0.697841726618705
6_260421	0/1	0/1	79.66	94.55	0.537414965986394	0.630872483221476
6_260617	0/1	0/1	15.20	3.19	0.416666666666666	0.136363636363636
6_261776	0/1	0/1	8.14	10.13	0.363636363636363	0.434782608695652
6_261827	0/1	0/1	7.6	5.11	0.538461538461538	0.3125
6_261833	0/1	0/1	6.5	5.10	0.545454545454545	0.333333333333333
6_262720	0/1	0/1	274176	336250	0.608888888888888	0.573378839590443
7_1418	0/1	0/1	64.43	120116	0.592592592592592	0.508474576271186
7_1429	0/1	0/1	68.51	117133	0.571428571428571	0.468
7_3842	0/1	0/1	17.10	16.14	0.629629629629629	0.533333333333333
7_6837	0/1	0/0	14.14	66.0	0.5	1
7_6994	0/1	0/1	17.12	44.19	0.586206896551724	0.698412698412698
7_7782	0/1	0/1	12.16	25.29	0.428571428571428	0.462962962962962
7_7898	0/1	0/1	65112	40.97	0.367231638418079	0.291970802919708
7_123215	0/1	0/1	17.29	36.55	0.369565217391304	0.395604395604395
7_289002	0/1	0/1	51.88	46.77	0.366906474820143	0.373983739837398
7_335159	0/1	0/1	49.27	117.55	0.644736842105263	0.680232558139534
7_335173	0/1	0/1	43.42	89.97	0.5	0.478494623655914
7_335179	0/1	0/1	43.36	104.89	0.544303797468354	0.538860103626943
7_335185	0/1	0/1	45.35	123.73	0.5625	0.627551020408163
7_335186	0/1	0/1	37.43	74128	0.4625	0.366336633663366
7_386360	0/1	0/1	59.47	70.45	0.556603773584905	0.608695652173913
7_394280	0/1	0/1	100.71	146.95	0.584795321637426	0.605809128630705
7_412710	0/1	0/1	26.38	40.82	0.4	0.327868852459016
7_444033	0/1	0/1	70.50	129.65	0.583333333333333	0.664948453608247
7_540482	0/1	0/1	61.69	114183	0.469230769230769	0.383838383838383
7_540532	0/1	0/1	75.80	150164	0.483870967741935	0.477707006369426
7_745531	0/1	0/1	107100	159194	0.514423076923076	0.45042492917847
7_746155	0/1	0/1	27.22	36.41	0.551020408163265	0.467532467532467
7_746179	0/1	0/1	33.25	66.59	0.559322033898305	0.528
7_746224	0/1	0/1	76.66	108105	0.535211267605633	0.507042253521126
7_746299	0/1	0/1	84.66	113.86	0.56	0.567839195979899
7_746323	0/1	0/1	72.55	110.67	0.566929133858267	0.621468926553672
7_760043	0/1	0/1	17.12	61.25	0.586206896551724	0.709302325581395
7_819944	0/1	0/1	42.33	122153	0.56	0.442028985507246
7_851246	0/1	0/1	42.44	44.63	0.488372093023255	0.411214953271028
7_851252	0/1	0/1	49.41	51.56	0.544444444444444	0.476635514018691
7_865592	0/1	0/1	9.16	10.33	0.36	0.232558139534883
7_865600	0/1	0/1	13.9	23.11	0.59090909090909	0.676470588235294
7_865602	0/1	0/0	13.12	18.16	0.52	0.529411764705882
7_1051902	0/1	0/1	48.46	98.84	0.51063829787234	0.538461538461538
7_1052136	0/1	0/1	23.29	25.31	0.442307692307692	0.446428571428571
7_1052326	0/1	0/1	11.13	23.21	0.458333333333333	0.522727272727272
7_1052370	0/1	0/1	16.15	24.30	0.5	0.444444444444444
7_1053549	0/1	0/1	60.37	58.14	0.612244897959183	0.805555555555555
7_1054040	0/1	0/1	256183	222121	0.581818181818181	0.645348837209302
7_1054193	0/1	0/1	117139	167131	0.455252918287937	0.560402684563758
7_1054301	0/1	0/1	252317	413410	0.44055944055944	0.50060606060606
7_1054322	0/1	0/1	579388	742454	0.598759048603929	0.620401337792642
8_2855	0/1	0/1	8.11	26.20	0.421052631578947	0.565217391304347
8_3517	0/1	0/1	170.94	215.93	0.643939393939393	0.698051948051948
8_3549	0/1	0/1	64.77	81131	0.453900709219858	0.382075471698113
8_19204	0/1	0/1	110.63	146.62	0.632183908045977	0.701923076923076
8_19223	0/1	0/1	63114	76136	0.35593220338983	0.358490566037735
8_27220	0/1	0/1	144.99	143.96	0.592592592592592	0.598326359832635
8_68986	0/1	0/1	54.71	37109	0.432	0.253424657534246
8_208618	0/1	0/1	68.51	77.65	0.571428571428571	0.54225352112676
8_208621	0/1	0/1	57.63	75.59	0.475	0.559701492537313
8_256470	0/1	0/1	114.68	123.96	0.626373626373626	0.561643835616438
8_256475	0/1	0/1	124.75	122100	0.623115577889447	0.549549549549549
8_361792	0/1	0/1	71.44	67.22	0.601694915254237	0.720430107526881
8_361801	0/1	0/1	67.33	53.36	0.558333333333333	0.535353535353535
8_731204	0/1	0/0	10.10	34.9	0.5	0.790697674418604
8_831615	0/1	0/1	177201	244112	0.467018469656992	0.685393258426966
8_831625	0/1	0/1	88154	63242	0.363636363636363	0.20655737704918
8_832241	0/1	0/1	136207	113249	0.396501457725947	0.312154696132596
8_832312	0/1	0/1	48.36	76.59	0.564705882352941	0.562962962962963
8_832382	0/1	0/1	196131	231143	0.599388379204893	0.617647058823529
8_832392	0/1	0/1	156167	166203	0.48297213622291	0.448648648648648
8_833178	0/1	0/1	117.64	142.92	0.646408839779005	0.606837606837606
8_833433	0/1	0/1	11.8	5.7	0.578947368421052	0.416666666666666
8_833577	0/1	0/1	11.19	8.7	0.366666666666666	0.533333333333333
8_833701	0/1	1/1	9.11	3.8	0.45	0.272727272727272
9_4282	0/1	0/1	77.97	83.89	0.442528735632183	0.482558139534883
9_4319	0/1	0/1	134142	129161	0.485507246376811	0.444827586206896
9_4346	0/1	0/1	186198	216192	0.483116883116883	0.529411764705882
9_4692	0/1	0/1	166216	340321	0.433420365535248	0.513595166163142
9_5871	0/1	0/1	92109	252243	0.457711442786069	0.509090909090909
9_5915	0/1	0/1	162153	243230	0.514285714285714	0.511578947368421
9_6105	0/1	0/1	18.22	41.66	0.45	0.383177570093457
9_6339	0/1	0/1	14.12	40.22	0.538461538461538	0.64516129032258
9_6847	0/1	0/1	115.67	209162	0.631868131868131	0.561827956989247
9_6898	0/1	0/1	128131	192162	0.494208494208494	0.540845070422535
9_6930	0/1	0/1	148110	204120	0.573643410852713	0.629629629629629
9_7017	0/1	0/1	135.71	195127	0.649038461538461	0.605590062111801
9_7205	0/1	0/1	136168	206256	0.447368421052631	0.445887445887445
9_7320	0/1	0/1	120134	175167	0.470588235294117	0.511695906432748
9_7380	0/1	0/1	125.86	177115	0.592417061611374	0.606164383561643
9_7391	0/1	0/1	73126	109174	0.365	0.383802816901408
9_7395	0/1	0/1	127.73	177.95	0.635	0.650735294117647
9_7537	0/1	0/1	122.89	186137	0.578199052132701	0.574074074074074
9_7548	0/1	0/1	115.93	181143	0.552884615384615	0.558641975308642
9_7563	0/1	0/1	110108	190146	0.504587155963302	0.563798219584569
9_7762	0/1	0/1	138114	205205	0.547619047619047	0.5
9_7768	0/1	0/1	128107	189196	0.544680851063829	0.49090909090909
9_8206	0/1	0/1	109.63	207159	0.633720930232558	0.565573770491803
9_8543	0/1	0/1	25.16	49.44	0.595238095238095	0.526881720430107
9_9053	0/1	0/1	16.10	51.52	0.615384615384615	0.495145631067961
9_9256	0/1	0/1	15.12	62.53	0.555555555555555	0.539130434782608
9_9287	0/1	0/1	10.7	50.50	0.588235294117647	0.5
9_10283	0/1	0/1	108.79	196129	0.577540106951871	0.603076923076923
9_10581	0/1	0/1	111.81	226157	0.578125	0.590078328981723
9_10685	0/1	0/1	151116	192207	0.563432835820895	0.481203007518796
9_10857	0/1	0/1	26.25	55.90	0.509803921568627	0.379310344827586
9_10917	0/1	0/1	33.41	107.69	0.445945945945945	0.607954545454545
9_10985	0/1	0/1	67.76	129116	0.465277777777777	0.526530612244897
9_11006	0/1	0/1	79.77	125150	0.506410256410256	0.454545454545454
9_301381	0/1	1/1	56.62	67172	0.47457627118644	0.280334728033472
9_301429	0/1	1/1	62.53	82183	0.539130434782608	0.30943396226415
9_301460	0/1	0/0	68.38	203.37	0.641509433962264	0.845833333333333
9_367549	0/1	0/1	76.81	55.46	0.481012658227848	0.544554455445544
9_367630	0/1	0/1	69.95	69133	0.415662650602409	0.341584158415841
9_367672	0/1	0/1	157114	179153	0.55281690140845	0.539156626506024
9_368191	0/1	0/1	33.23.1	35.22.0	0.578947368421052	0.614035087719298
9_368297	0/1	0/1	36.31	54.31	0.529411764705882	0.620689655172413
9_368329	0/1	0/1	47.49	80.41	0.465346534653465	0.661157024793388
9_368380	0/1	0/1	77.92	68101	0.442528735632183	0.4
9_368575	0/1	0/1	80.78	33.78	0.496894409937888	0.297297297297297
9_368581	0/1	0/1	97.93	90.41	0.502590673575129	0.687022900763358
9_408200	0/1	0/1	99106	200190	0.482926829268292	0.510204081632653
9_411225	0/1	0/0	20.10	25.4	0.64516129032258	0.862068965517241
9_411228	0/1	1/1	9.15	4.18	0.375	0.181818181818181
9_411247	0/1	0/1	25.20	20.12	0.555555555555555	0.625
10_322	0/1	0/1	28.18	26.37	0.608695652173913	0.412698412698412
10_375	0/1	0/1	11.10	10.20	0.523809523809523	0.333333333333333
10_389	0/1	0/1	11.10	8.16	0.523809523809523	0.333333333333333
10_393	0/1	0/1	10.11	14.7	0.476190476190476	0.666666666666666
10_396	0/1	0/1	11.9	7.8	0.523809523809523	0.466666666666666
10_1734	0/1	0/1	13.14	21.16	0.481481481481481	0.567567567567567
10_1743	0/1	0/1	14.13	23.26	0.518518518518518	0.46938775510204
10_1839	0/1	0/1	31.32	70.74	0.492063492063492	0.486111111111111
10_2783	0/1	0/1	44.28	13.14	0.611111111111111	0.481481481481481
10_5710	0/1	0/1	52.41	131.98	0.553191489361702	0.572052401746724
10_5731	0/1	0/1	62.62	109146	0.5	0.42578125
10_7496	0/1	0/1	6.7	10.24	0.461538461538461	0.294117647058823
10_8362	0/1	0/1	54.64	206193	0.457627118644067	0.516290726817042
10_8372	0/1	0/1	91.71	202219	0.561728395061728	0.47867298578199
10_8408	0/1	0/1	85.81	216257	0.512048192771084	0.456659619450317
10_9888	0/1	0/1	78110	164177	0.414893617021276	0.480938416422287
10_10301	0/1	0/1	109144	216193	0.430830039525691	0.528117359413202
10_11180	0/1	0/1	76.41	108.36	0.649572649572649	0.75
10_12386	0/1	0/1	11.7	16.17	0.611111111111111	0.484848484848484
10_12644	0/1	0/1	42.44	46.56	0.488372093023255	0.450980392156862
10_13118	0/1	0/1	84.98	176167	0.461538461538461	0.511627906976744
10_13129	0/1	0/1	89.98	176169	0.475935828877005	0.510144927536231
10_13211	0/1	0/1	37.28	136.73	0.569230769230769	0.650717703349282
10_13216	0/1	0/1	30.43	73138	0.410958904109589	0.344339622641509
10_14019	0/1	0/1	11.9	15.9	0.55	0.625
10_14221	0/1	0/1	6.6	21.20	0.5	0.5
10_14439	0/1	0/1	63.76	106121	0.453237410071942	0.466960352422907
10_14868	0/1	0/1	262206	281233	0.539094650205761	0.546692607003891
10_15175	0/1	0/1	18.14	25.14	0.5625	0.641025641025641
10_15762	0/1	0/1	9.6	20.8	0.6	0.714285714285714
10_15933	0/1	1/1	22.19	6.30	0.523809523809523	0.166666666666666
10_16021	0/1	0/1	95.59	110.99	0.616883116883116	0.526315789473684
10_16259	0/1	0/1	100165	88177	0.377358490566037	0.332075471698113
10_16264	0/1	0/1	140126	123136	0.524344569288389	0.474903474903474
10_16303	0/1	0/1	78.48	77.59	0.619047619047619	0.566176470588235
10_16323	0/1	0/1	27.26	33.26	0.50943396226415	0.559322033898305
10_17062	0/1	0/1	127116	162116	0.522633744855967	0.58273381294964
10_17063	0/1	0/1	120130	117158	0.48	0.425454545454545
10_17070	0/1	0/1	135172	130166	0.438311688311688	0.439189189189189
10_17153	0/1	0/1	90132	115146	0.405405405405405	0.440613026819923
10_24534	0/1	0/1	56.47	213168	0.543689320388349	0.559055118110236
10_52456	0/1	0/1	101.64	93.24	0.612121212121212	0.794871794871794
10_193123	0/1	0/1	4.7	8.18	0.363636363636363	0.307692307692307
10_193343	0/1	0/0	10.11	26.2	0.476190476190476	0.928571428571428
10_411454	0/1	0/1	43.61	156111	0.413461538461538	0.582089552238806
10_411530	0/1	0/1	77.59	177172	0.566176470588235	0.507163323782234
10_411540	0/1	0/1	86.81	175186	0.511904761904761	0.48342541436464
10_411562	0/1	0/1	108107	213178	0.5	0.541984732824427
10_411764	0/1	0/1	7.5	31.13	0.583333333333333	0.704545454545454
10_514122	0/1	0/2	14.6.3	68.30.49	0.608695652173913	0.462585034013605
10_514157	0/1	0/1	14.18	118.59	0.411764705882352	0.651933701657458
10_524118	0/1	0/1	34.60	118152	0.361702127659574	0.437037037037037
10_704263	0/1	0/1	109.64	159.63	0.615819209039548	0.713004484304932
10_704345	0/1	0/1	38.47	49.48	0.447058823529411	0.505154639175257
10_733156	0/1	0/1	120.73	178177	0.618556701030927	0.5
10_733846	0/1	0/0	11.11	33.7	0.478260869565217	0.825
10_734390	0/1	0/1	69.86	95193	0.44516129032258	0.329861111111111
10_734404	0/1	0/1	100.93	118185	0.518134715025906	0.389438943894389
10_734582	0/1	0/1	31.27	140.80	0.534482758620689	0.633484162895927
10_742498	0/1	0/1	78.62	156108	0.549295774647887	0.59090909090909
10_744749	0/1	0/1	9.10	16.12	0.473684210526315	0.571428571428571
10_744768	0/1	0/1	14.11	20.11	0.538461538461538	0.64516129032258
10_745468	0/1	0/1	23.16	76.61	0.575	0.554744525547445
10_745475	0/1	0/1	24.18	70.75	0.571428571428571	0.482758620689655
10_745492	0/1	0/1	21.28	47106	0.428571428571428	0.30718954248366
10_746653	0/1	0/1	62.41	106.82	0.601941747572815	0.563829787234042
10_751340	0/1	0/1	5.7	27.18	0.416666666666666	0.6
11_1865	0/1	0/1	216137	370363	0.610169491525423	0.502035278154681
11_1956	0/1	0/1	69.47	111127	0.594827586206896	0.466386554621848
11_4092	0/1	0/1	90140	97215	0.389610389610389	0.310897435897435
11_7403	0/1	0/1	104.58	151.44	0.63803680981595	0.770408163265306
11_50863	0/1	0/1	10.14	13.10	0.416666666666666	0.565217391304347
11_50866	0/1	0/1	14.19	14.14	0.424242424242424	0.5
11_50878	0/1	0/1	16.28	15.23	0.363636363636363	0.394736842105263
11_132278	0/1	0/1	31.43	21.78	0.397435897435897	0.212121212121212
11_208860	0/1	0/1	50.51	50.62	0.495049504950495	0.434782608695652
11_208893	0/1	0/1	102.73	102.49	0.557377049180327	0.675496688741721
11_305942	0/1	0/0	54.68	178.0	0.439024390243902	0.988888888888888
11_599009	0/1	0/1	36.22	62.66	0.610169491525423	0.484375
11_599018	0/1	0/1	33.30	54.80	0.523809523809523	0.402985074626865
11_636865	0/1	0/1	123.76	81.54	0.611940298507462	0.6
11_636892	0/1	0/1	183202	106125	0.468030690537084	0.456896551724137
11_636961	0/1	0/1	120138	87109	0.465116279069767	0.441624365482233
11_637321	0/1	0/1	9.9	11.6	0.5	0.647058823529411
11_638257	0/1	0/1	118.67	185.94	0.634408602150537	0.660714285714285
11_638334	0/1	0/1	47.86	93138	0.353383458646616	0.402597402597402
11_638776	0/1	0/1	10.10	10.8	0.5	0.555555555555555
11_641682	0/1	0/0	57.44	78.19	0.564356435643564	0.804123711340206
11_641702	0/1	0/0	67.40	96.17	0.626168224299065	0.849557522123893
11_641946	0/1	0/1	11.15	36.14	0.423076923076923	0.72
11_642047	0/1	0/1	66.72	86157	0.478260869565217	0.351020408163265
11_642068	0/1	0/1	152253	232383	0.375308641975308	0.376623376623376
12_186	0/1	0/1	217134	98.65	0.618233618233618	0.60122699386503
12_413	0/1	0/1	36.38	23.53	0.473684210526315	0.302631578947368
12_836	0/1	0/0	17.22	38.2	0.435897435897435	0.95
12_30886	0/1	0/1	95175	96163	0.351851851851851	0.369230769230769
12_30916	0/1	0/1	67.86	61.92	0.437908496732026	0.396103896103896
12_30936	0/1	0/1	33.33	32.22	0.5	0.592592592592592
12_31068	0/1	0/0	94.51	94.24	0.643835616438356	0.796610169491525
12_31075	0/1	0/0	79.50	93.24	0.612403100775193	0.794871794871794
12_31080	0/1	0/0	74.48	89.24	0.60655737704918	0.787610619469026
12_31101	0/1	1/1	43.51	19.65	0.457446808510638	0.226190476190476
12_31270	0/1	0/1	29.49	17.50	0.371794871794871	0.253731343283582
12_31275	0/1	0/1	38.54	23.55	0.413043478260869	0.294871794871794
12_31296	0/1	0/1	98.71	75.32	0.579881656804733	0.700934579439252
12_68003	0/1	0/1	139118	142144	0.53875968992248	0.493055555555555
12_68049	0/1	0/1	83.90	104121	0.477011494252873	0.462222222222222
12_68064	0/1	0/1	78.90	87125	0.464285714285714	0.408450704225352
12_68619	0/1	0/1	54.46	41.51	0.54	0.445652173913043
12_96295	0/1	0/1	8.6	40.51	0.571428571428571	0.439560439560439
12_96305	0/1	0/1	12.10	46.59	0.545454545454545	0.438095238095238
12_96306	0/1	0/1	10.14	61.44	0.416666666666666	0.580952380952381
12_376160	0/1	0/1	137.74	130113	0.649289099526066	0.532786885245901
12_376173	0/1	0/1	138.79	114124	0.635944700460829	0.476987447698744
12_376217	0/1	0/1	104112	110172	0.481481481481481	0.390070921985815
12_376278	0/1	0/1	97.73	102145	0.570588235294117	0.411290322580645
12_376299	0/1	0/1	103.66	102105	0.609467455621301	0.485714285714285
12_393539	0/1	0/1	75.65	27.16	0.528169014084507	0.627906976744186
12_393566	0/1	1/1	33.27	7.16	0.540983606557377	0.291666666666666
12_393593	0/1	0/0	12.6	8.4	0.631578947368421	0.666666666666666
12_582152	0/1	1/1	25.23	3.30	0.520833333333333	0.0909090909090909
12_796299	0/1	0/1	45.61	208132	0.424528301886792	0.611764705882353
12_796400	0/1	0/1	112.86	134225	0.562814070351758	0.373259052924791
12_796453	0/1	0/1	75.97	210144	0.436046511627907	0.591549295774647
12_815239	0/1	0/1	5.7	17.7	0.416666666666666	0.708333333333333
12_815246	0/1	0/1	5.7	13.5	0.416666666666666	0.684210526315789
12_817806	0/1	0/1	84.95	120107	0.469273743016759	0.526315789473684
12_817904	0/1	0/1	79.47	85.72	0.626984126984127	0.54140127388535
12_818002	0/1	0/1	62.53	86.36	0.539130434782608	0.699186991869918
12_818025	0/1	0/1	63.64	69.74	0.496062992125984	0.479166666666666
12_818033	0/1	0/1	64.61	76.83	0.512	0.477987421383647
12_818067	0/1	0/1	33.21	99.27	0.6	0.779527559055118
12_818110	0/1	0/1	15.13	34.25	0.535714285714285	0.576271186440678
12_818169	0/1	0/1	28.22	50.55	0.56	0.476190476190476
12_818186	0/1	0/1	48.50	88100	0.489795918367346	0.465608465608465
12_818199	0/1	0/1	74.56	139100	0.569230769230769	0.581589958158995
12_818213	0/1	0/1	80.67	159124	0.54421768707483	0.561837455830388
12_876157	0/1	0/1	26.19	78.17	0.577777777777777	0.821052631578947
12_1147367	0/1	0/1	79.70	157121	0.530201342281879	0.562724014336917
12_1147424	0/1	0/1	127119	175161	0.514170040485829	0.519287833827893
12_1147526	0/1	0/1	82.68	114.95	0.546666666666666	0.545454545454545
12_1147605	0/1	0/1	5.7	9.15	0.416666666666666	0.375
12_1147816	0/1	0/1	17.11	36.18	0.607142857142857	0.666666666666666
13_843	0/1	0/0	21.12	23.4	0.636363636363636	0.851851851851851
13_1316	0/1	0/1	108130	166207	0.453781512605042	0.445040214477211
13_1744	0/1	0/1	229218	277315	0.512304250559284	0.467116357504215
13_1765	0/1	0/1	32.40	56.14	0.444444444444444	0.8
13_2079	0/1	0/1	98.55	176.95	0.640522875816993	0.649446494464944
13_2084	0/1	0/1	99.54	173.90	0.647058823529411	0.65530303030303
13_2138	0/1	0/1	57.82	49100	0.407142857142857	0.326666666666666
13_2592	0/1	0/1	5.6	6.5	0.454545454545454	0.545454545454545
13_102493	0/1	0/1	16.10	59.79	0.615384615384615	0.427536231884058
13_264360	0/1	0/1	99.31	237.92	0.638709677419354	0.637096774193548
13_580851	0/1	0/1	61.74	51.49	0.451851851851851	0.51
13_602215	0/1	0/1	53.23	157.78	0.588888888888888	0.509740259740259
13_602337	0/1	0/1	107.77	228112	0.572192513368983	0.670588235294117
13_602340	0/1	0/1	71.79	114194	0.464052287581699	0.37012987012987
13_602856	0/1	0/1	56.29	109.67	0.64367816091954	0.619318181818181
13_626713	0/1	0/1	11.6	19.14	0.647058823529411	0.575757575757575
13_626835	0/1	0/1	32.26	117.80	0.551724137931034	0.593908629441624
13_626977	0/1	0/1	86.52	186105	0.623188405797101	0.639175257731958
13_626985	0/1	0/1	105.68	186109	0.606936416184971	0.630508474576271
13_626997	0/1	0/1	85.95	140166	0.472222222222222	0.457516339869281
13_905296	0/1	0/1	83.88	102189	0.482558139534883	0.34931506849315
13_905301	0/1	0/1	98.85	124179	0.529729729729729	0.403908794788273
13_905319	0/1	0/1	124.71	273.88	0.635897435897435	0.754143646408839
13_905327	0/1	0/1	139.77	287.88	0.637614678899082	0.765333333333333
13_905358	0/1	0/1	145153	240285	0.478547854785478	0.455407969639468
13_905472	0/1	0/1	150.83	181174	0.632911392405063	0.509859154929577
13_905778	0/1	1/1	12.15	0.30	0.444444444444444	0
13_905843	0/1	0/0	13.14	18.2	0.481481481481481	0.9
13_905849	0/1	0/0	15.14	20.2	0.483870967741935	0.909090909090909
13_907515	0/1	0/1	75.49	146123	0.6	0.542750929368029
13_921118	0/1	0/1	15.26	40.34	0.365853658536585	0.54054054054054
13_925221	0/1	0/0	22.12	44.8	0.647058823529411	0.830188679245283
13_929897	0/1	0/1	24.30	37.54	0.444444444444444	0.402173913043478
13_948685	0/1	0/1	66.50	254121	0.568965517241379	0.675531914893617
13_948712	0/1	0/1	62.42	236100	0.596153846153846	0.698224852071005
13_949024	0/1	0/1	54.37	228.76	0.58695652173913	0.75
13_949032	0/1	0/1	62.44.0	218.91.0	0.584905660377358	0.705501618122977
13_949037	0/1	0/1	69.47	221104	0.594827586206896	0.68
13_949046	0/1	0/1	68.56	210120	0.548387096774193	0.634441087613293
13_949064	0/1	0/1	76.77	209137	0.49673202614379	0.600574712643678
13_949076	0/1	0/1	82.80	204142	0.506172839506172	0.589595375722543
13_949137	0/1	0/1	101.59	194114	0.627329192546583	0.629870129870129
13_949182	0/1	0/1	103.64	200.86	0.616766467065868	0.699300699300699
13_950373	0/1	0/1	14.16	13.8	0.466666666666666	0.619047619047619
13_950808	0/1	0/1	84.70	143117	0.545454545454545	0.55
13_950929	0/1	0/1	121.99	131107	0.55	0.550420168067226
13_951157	0/1	0/0	6.8	23.3	0.428571428571428	0.851851851851851
13_951310	0/1	0/1	23.15	43.18	0.605263157894736	0.704918032786885
13_954402	0/1	0/1	88.61	103122	0.590604026845637	0.45575221238938
13_954442	0/1	0/1	38.27	78.87	0.584615384615384	0.469879518072289
13_956742	0/1	0/1	110.60	310164	0.63953488372093	0.654008438818565
13_956743	0/1	0/1	100.65	310165	0.606060606060606	0.649895178197065
13_956761	0/1	0/1	116.92	340238	0.557692307692307	0.587219343696027
13_956903	0/1	0/1	212205	390325	0.508393285371702	0.545454545454545
13_957025	0/1	0/1	8.10	14.37	0.444444444444444	0.274509803921568
13_958021	0/1	0/1	220214	148.89	0.503432494279176	0.624472573839662
14_957	0/1	0/1	194153	223305	0.557471264367816	0.422348484848484
14_1035	0/1	0/1	132.88	307139	0.6	0.688340807174887
14_21834	0/1	0/1	79.63	101128	0.548611111111111	0.441048034934497
14_21846	0/1	0/1	103.53	159114	0.647798742138364	0.582417582417582
14_22062	0/1	0/1	104.55	210130	0.641975308641975	0.617647058823529
14_549443	0/1	0/1	90.57	277116	0.612244897959183	0.704834605597964
14_549456	0/1	0/1	97.53	274113	0.646666666666666	0.706185567010309
14_549473	0/1	0/1	59.94	100257	0.385620915032679	0.280112044817927
14_549586	0/1	0/1	102.81	126278	0.557377049180327	0.311881188118811
14_549611	0/1	0/1	89104	100261	0.461139896373056	0.276243093922651
14_549633	0/1	0/1	100.62	260.79	0.617283950617283	0.764705882352941
14_549746	0/1	0/1	17.27	16.74	0.386363636363636	0.177777777777777
14_550547	0/1	0/1	7.7	14.27	0.5	0.341463414634146
14_550592	0/1	0/1	12.14	35.20	0.461538461538461	0.636363636363636
14_550597	0/1	0/1	14.12	20.35	0.538461538461538	0.363636363636363
14_550601	0/1	0/1	12.10	35.18	0.545454545454545	0.660377358490566
14_550610	0/1	0/1	10.12	15.35	0.454545454545454	0.3
14_551378	0/1	0/1	93.80	182147	0.534482758620689	0.553191489361702
14_551857	0/1	0/1	138212	283271	0.393162393162393	0.510830324909747
14_552991	0/1	0/1	85.80	279162	0.512048192771084	0.632653061224489
14_553012	0/1	0/1	102115	280161	0.46788990825688	0.633484162895927
14_553060	0/1	0/1	92106	269137	0.464646464646464	0.662561576354679
14_554167	0/1	0/1	86.67	192223	0.558441558441558	0.460431654676259
14_561543	0/1	0/1	65.40	132.67	0.619047619047619	0.663316582914572
14_561551	0/1	0/1	35.63	56143	0.357142857142857	0.281407035175879
14_561597	0/1	0/1	52.60	170.83	0.464285714285714	0.67193675889328
14_561621	0/1	0/1	96.71	96198	0.574850299401197	0.326530612244897
14_561632	0/1	0/1	101.98	89211	0.507537688442211	0.296666666666666
14_562011	0/1	0/1	32.27	102117	0.542372881355932	0.465753424657534
14_562061	0/1	0/1	21.19	49.38	0.525	0.563218390804597
14_562114	0/1	0/1	24.23	46100	0.51063829787234	0.315068493150684
14_562138	0/1	0/1	27.34	55109	0.442622950819672	0.335365853658536
14_562464	0/1	0/1	29.23	38.36	0.557692307692307	0.513513513513513
14_562549	0/1	0/1	70105	82129	0.4	0.388625592417061
14_562789	0/1	0/1	177122	181138	0.591973244147157	0.567398119122257
14_563781	0/1	0/1	116172	221234	0.4	0.485714285714285
14_563799	0/1	0/1	133130	234169	0.50188679245283	0.580645161290322
14_564324	0/1	0/1	31.44	116.91	0.413333333333333	0.560386473429951
14_564328	0/1	0/1	42.30.0	97.108.1	0.583333333333333	0.470873786407767
14_564342	0/1	0/1	27.24	91110	0.529411764705882	0.45273631840796
14_564498	0/1	0/1	68.53	233161	0.56198347107438	0.591370558375634
14_564516	0/1	0/1	64102	185261	0.385542168674698	0.413870246085011
14_565446	0/1	0/1	20.15	22.20	0.571428571428571	0.523809523809523
14_565463	0/1	0/1	14.17	19.25	0.451612903225806	0.431818181818181
14_565468	0/1	0/1	14.18	19.26	0.4375	0.422222222222222
14_590274	0/1	0/1	38.27	80.56	0.575757575757575	0.588235294117647
14_590279	0/1	0/1	38.26	76.57	0.59375	0.571428571428571
14_590296	0/1	0/1	43.35	68.64	0.551282051282051	0.511278195488721
14_591015	0/1	0/1	79.93	119193	0.45664739884393	0.380191693290734
14_591400	0/1	0/1	28.21	86.76	0.571428571428571	0.530864197530864
14_591414	0/1	0/1	43.36.0	77.79.0	0.544303797468354	0.493589743589743
14_591418	0/1	0/1	36.43	77.74	0.455696202531645	0.509933774834437
14_592119	0/1	0/1	18.15	37.9	0.545454545454545	0.804347826086956
14_592143	0/1	0/1	17.14	41.13	0.548387096774193	0.745454545454545
14_593282	0/1	0/1	116116	156143	0.497854077253218	0.52
14_593317	0/1	0/1	131137	184185	0.488805970149253	0.498644986449864
14_593564	0/1	0/1	72.67	211147	0.517985611510791	0.589385474860335
14_593583	0/1	0/1	58.84	137210	0.408450704225352	0.394812680115273
14_593608	0/1	0/1	75.56	215138	0.568181818181818	0.609065155807365
14_593632	0/1	0/1	82.82	219165	0.493975903614457	0.5703125
14_593685	0/1	0/1	118109	219237	0.519823788546255	0.479212253829321
14_593735	0/1	0/1	63.60	165162	0.512195121951219	0.504587155963302
14_594113	0/1	0/1	23.21	65.57	0.522727272727272	0.532786885245901
14_594124	0/1	0/1	24.26	61.79	0.48	0.435714285714285
14_594148	0/1	0/1	30.32	103.93	0.476190476190476	0.525510204081632
14_594169	0/1	0/1	33.55	105123	0.370786516853932	0.458515283842794
14_594194	0/1	0/1	92.55	137139	0.625850340136054	0.496376811594202
14_594202	0/1	0/1	56.94	171135	0.373333333333333	0.55700325732899
14_594219	0/1	0/1	62.94	188121	0.397435897435897	0.6084142394822
14_594221	0/1	0/1	89.60	121196	0.59731543624161	0.381703470031545
14_594617	0/1	0/1	20.20	65112	0.5	0.365168539325842
14_630021	0/1	0/1	90102	241250	0.466321243523316	0.488843813387423
14_723264	0/1	0/1	126.85	222.34	0.594339622641509	0.8671875
14_723294	0/1	0/1	137110	217.61	0.552419354838709	0.780575539568345
14_723330	0/1	0/1	136.78	230.93	0.635514018691588	0.712074303405572
14_723479	0/1	0/1	101107	305117	0.483253588516746	0.722748815165876
14_723496	0/1	0/1	103.91	303.89	0.528205128205128	0.772959183673469
14_723583	0/1	0/1	87100	360153	0.46524064171123	0.701754385964912
14_759506	0/1	0/1	43.31	221.81	0.581081081081081	0.731788079470198
14_759544	0/1	0/1	98.60	293108	0.616352201257861	0.728855721393034
14_759597	0/1	0/1	98.56	281103	0.636363636363636	0.729870129870129
14_763573	0/1	0/1	41.25	42.32	0.611940298507462	0.567567567567567
14_765043	0/1	0/1	233338	229465	0.406631762652705	0.329022988505747
14_765048	0/1	0/1	241344	227487	0.411965811965811	0.317927170868347
14_765175	0/1	0/1	12.14	53.45	0.461538461538461	0.535353535353535
14_765740	0/1	0/1	27.34	57.22	0.442622950819672	0.7125
14_765765	0/1	0/1	35.27	35.42	0.564516129032258	0.454545454545454
14_765787	0/1	0/1	29.29	39.29	0.5	0.573529411764705
15_259288	0/1	0/1	23.39	86.81	0.370967741935483	0.514970059880239
15_259293	0/1	0/1	23.39	83.90	0.370967741935483	0.479768786127167
15_313629	0/1	0/1	63.49	41.35	0.5625	0.539473684210526
15_336718	0/1	0/1	78.48	255108	0.619047619047619	0.70054945054945
15_349300	0/1	0/1	54.50	63.72	0.519230769230769	0.466666666666666
15_425399	0/1	0/1	33.20	67.94	0.622641509433962	0.416149068322981
15_464259	0/1	0/1	74121	24161	0.379487179487179	0.129729729729729
15_555092	0/1	0/1	54.55.0	158.98.0	0.495412844036697	0.614785992217898
15_555098	0/1	0/1	56.57	146105	0.495575221238938	0.581673306772908
15_555216	0/1	0/1	61.41	167127	0.598039215686274	0.568027210884353
15_673009	0/1	0/1	81.54	220.62	0.6	0.780141843971631
15_673017	0/1	0/1	75.53	210.59	0.581395348837209	0.780669144981412
15_673023	0/1	0/1	76.52	210.58	0.59375	0.77490774907749
15_673031	0/1	0/1	74.46	208.56	0.616666666666666	0.787878787878787
15_704257	0/1	0/1	95.67	143127	0.586419753086419	0.529629629629629
15_733303	0/1	0/1	115131	122183	0.467479674796747	0.4
15_733318	0/1	0/1	143105	204.99	0.576612903225806	0.673267326732673
15_736005	0/1	0/1	9.5	12.4	0.642857142857142	0.75
15_736323	0/1	0/1	146123	202232	0.542750929368029	0.462242562929061
15_736568	0/1	0/1	39.59	192128	0.397959183673469	0.6
15_740711	0/1	0/1	274197	228140	0.581740976645435	0.617886178861788
15_740867	0/1	0/1	108.72	158.90	0.6	0.637096774193548
15_742131	0/1	0/1	75.76	27.47	0.493421052631578	0.364864864864864
16_194	0/1	0/0	39.43	54.5	0.47560975609756	0.915254237288135
16_8093	0/1	0/1	13.14	31.65	0.481481481481481	0.322916666666666
16_8099	0/1	0/1	13.15	34.65	0.464285714285714	0.343434343434343
16_8120	0/1	0/1	15.16	38.72	0.483870967741935	0.345454545454545
16_8141	0/1	0/1	35.37	69123	0.486111111111111	0.357512953367875
16_8147	0/1	0/1	50.40	138.78	0.555555555555555	0.635944700460829
16_8174	0/1	0/1	49.69	127182	0.415254237288135	0.409677419354838
16_8191	0/1	0/1	55.72	137176	0.433070866141732	0.437699680511182
16_8222	0/1	0/1	50.68	139158	0.416666666666666	0.468013468013468
16_8243	0/1	0/1	35.55	114119	0.388888888888888	0.489270386266094
16_8288	0/1	0/1	27.19	45.61	0.58695652173913	0.424528301886792
16_8294	0/1	0/1	19.27	57.47	0.404255319148936	0.548076923076923
16_8306	0/1	0/1	18.29	53.49	0.382978723404255	0.519607843137254
16_8348	0/1	0/1	15.14	40.27	0.517241379310344	0.597014925373134
16_8366	0/1	0/1	13.9	32.21	0.59090909090909	0.60377358490566
16_8714	0/1	0/1	70.50	74.76	0.583333333333333	0.493333333333333
16_9041	0/1	0/1	38.47	59.97	0.447058823529411	0.378205128205128
16_9395	0/1	0/1	12.14	31.14	0.461538461538461	0.688888888888888
16_9509	0/1	0/1	22.33	17.43	0.392857142857142	0.283333333333333
16_10842	0/1	0/1	78.71	147168	0.523489932885906	0.465189873417721
16_13185	0/1	0/1	14.18	29.18	0.424242424242424	0.617021276595744
16_14330	0/1	0/1	10.11	9.9	0.476190476190476	0.5
16_16204	0/1	0/1	109112	138159	0.493212669683257	0.464646464646464
16_18357	0/1	0/1	74.67	169171	0.524822695035461	0.497058823529411
16_18642	0/1	0/1	97104	140146	0.482587064676616	0.489510489510489
16_18851	0/1	0/1	83.82	183199	0.503030303030303	0.477806788511749
16_22390	0/1	0/1	9.11	27.18	0.45	0.6
16_23191	0/1	0/1	7.10	14.14	0.411764705882352	0.482758620689655
16_23197	0/1	0/1	13.8	19.14	0.619047619047619	0.575757575757575
16_29778	0/1	0/1	95139	133265	0.405982905982906	0.334170854271356
16_94929	0/1	0/1	9.12	9.31	0.428571428571428	0.225
16_95010	0/1	0/1	31.27	53.40	0.534482758620689	0.569892473118279
16_95051	0/1	0/1	45.37	73.55	0.548780487804878	0.5703125
16_95066	0/1	0/1	44.36	72.55	0.55	0.566929133858267
16_95079	0/1	0/1	39.29	74.57	0.573529411764705	0.564885496183206
16_95118	0/1	0/1	9.9	32.18	0.5	0.64
16_133451	0/1	0/1	57.85	154133	0.401408450704225	0.536585365853658
16_826112	0/1	0/1	25.16	22.9	0.609756097560975	0.709677419354838
16_826760	0/1	0/1	20.29	47.62	0.4	0.431192660550458
16_826805	0/1	0/1	20.26	27.29	0.434782608695652	0.473684210526315
16_906243	0/1	0/1	105100	157137	0.512195121951219	0.532203389830508
16_906270	0/1	0/1	111.80	156137	0.581151832460733	0.532423208191126
16_906290	0/1	0/1	134.76	164112	0.635071090047393	0.594202898550724
16_906295	0/1	0/1	133.73	164104	0.642512077294686	0.611940298507462
16_911607	0/1	0/1	323564	480809	0.363738738738738	0.37122969837587
16_911771	0/1	0/1	638480	813592	0.569642857142857	0.57864768683274
16_911787	0/1	0/1	495631	602721	0.439609236234458	0.455026455026455
16_912484	0/1	0/1	140102	123105	0.51660516605166	0.40327868852459
17_12830	0/1	0/1	372478	27412731	0.433566433566433	0.498001453488372
17_37045	0/1	0/0	191145	3111507	0.56845238095238	0.855140186915887
17_37103	0/1	0/0	340200	2561686	0.629629629629629	0.788242536164973
17_42502	0/1	1/1	110191	184548	0.365448504983388	0.00393700787401574
17_42513	0/1	1/1	110196	164755	0.358306188925081	0.00335078534031413
17_45626	0/1	0/0	6.5	2070.4	0.545454545454545	0.998071359691417
17_63057	0/1	0/1	177209	16863912	0.457364341085271	0.301017675415104
17_63078	0/1	0/1	172233	16734904	0.423645320197044	0.254216684394468
17_64136	0/1	0/1	10.11	250.40	0.476190476190476	0.862068965517241
17_77684	0/1	1/1	264398	18713293	0.397590361445783	0.361615771163509

## Sheet: Table_S5D
Supplementary Table 5D. Heterozygous calls in diploid and haploid strains of CL601.1.
ID (Chrom-POS)	gt CL601.1	gt CL6016.1 haploid	AD CL601.1	AD CL601.1 haploid	AB CL601.1	AB CL601.1 haploid
1_2326	0/1	0/1	58.67	178133	0.464	0.572347266881029
1_2462	0/1	0/1	318338	379411	0.484756097560975	0.479746835443038
1_3695	0/1	0/1	65.48	113.85	0.575221238938053	0.567839195979899
1_5662	0/1	0/1	22.34	53101	0.392857142857142	0.344155844155844
1_9500	0/1	0/1	57.43	72.98	0.57	0.421052631578947
1_10030	0/1	0/1	17.17	62.67	0.5	0.476923076923076
1_10681	0/1	0/1	36.35	73.69	0.507042253521126	0.514084507042253
1_11124	0/1	0/1	339210	255179	0.60752688172043	0.583524027459954
1_11485	0/1	0/1	152216	173389	0.413043478260869	0.30728241563055
1_11544	0/1	0/0	30.20	142.54	0.6	0.724489795918367
1_11590	0/1	0/0	11.10	26.11	0.523809523809523	0.702702702702702
1_11850	0/1	0/1	35.36	130.90	0.47945205479452	0.585585585585585
1_13096	0/1	0/1	49.48	53.61	0.505154639175257	0.464912280701754
1_13609	0/1	0/1	32.32	57.29	0.5	0.662790697674418
1_13617	0/1	0/1	46.30	37.50	0.605263157894736	0.425287356321839
1_155487	0/1	0/1	111.73	255127	0.603260869565217	0.667539267015706
1_155495	0/1	0/1	112.62	261111	0.64367816091954	0.701612903225806
1_155743	0/1	0/1	67.84	168266	0.44078947368421	0.387096774193548
1_156120	0/1	0/1	88.52	236144	0.624113475177305	0.621052631578947
1_156134	0/1	0/1	56.84	163239	0.4	0.40547263681592
1_156154	0/1	0/1	87.53	248166	0.621428571428571	0.59903381642512
1_156175	0/1	0/1	93.52	264160	0.641379310344827	0.621176470588235
1_168584	0/1	0/1	29.24	88.14	0.537037037037037	0.862745098039215
1_168593	0/1	0/1	26.29	31.86	0.472727272727272	0.264957264957264
1_168864	0/1	0/1	233132	337203	0.636612021857923	0.622920517560073
1_173002	0/1	0/1	57.82	89254	0.410071942446043	0.259475218658892
1_173013	0/1	0/1	85.62	260108	0.578231292517006	0.706521739130434
1_188576	0/1	0/1	120.104.39	188.124.86	0.456273764258555	0.472361809045226
1_189083	0/1	1/1	36.20	16.14	0.631578947368421	0.533333333333333
1_189110	0/1	0/0	33.20	26.8	0.611111111111111	0.764705882352941
1_189117	0/1	0/1	30.28	20.23	0.517241379310344	0.465116279069767
1_189311	0/1	0/1	83.87	78106	0.485380116959064	0.42391304347826
1_189353	0/1	0/1	196110	247133	0.640522875816993	0.65
1_189362	0/1	0/1	200112	226183	0.641025641025641	0.551219512195122
1_189461	0/1	0/1	45.74	85.69	0.362903225806451	0.551948051948052
1_189662	0/1	0/1	37.20	47.14	0.637931034482758	0.770491803278688
1_190280	0/1	0/1	8.14	28.23	0.363636363636363	0.549019607843137
1_190362	0/1	0/1	42.53	49.42	0.442105263157894	0.538461538461538
1_190832	0/1	0/1	17.12	18.36	0.586206896551724	0.333333333333333
1_190839	0/1	0/1	21.14	50.22	0.6	0.694444444444444
1_190925	0/1	0/1	28.16	78.58	0.622222222222222	0.573529411764705
1_190934	0/1	0/1	15.18.0	54.55.0	0.454545454545454	0.495412844036697
1_191495	0/1	0/1	46.33	44.81	0.534883720930232	0.349206349206349
1_191889	0/1	0/1	13.16	96.50	0.448275862068965	0.657534246575342
1_191963	0/1	0/1	59.52	116112	0.522123893805309	0.506550218340611
1_192953	0/1	0/1	84.54	164.88	0.608695652173913	0.65079365079365
1_193997	0/1	0/1	39.41	138107	0.481481481481481	0.563265306122449
1_198754	0/1	0/1	67.65	57.78	0.507575757575757	0.422222222222222
1_200748	0/1	0/1	128119	168.96	0.518218623481781	0.633962264150943
1_201479	0/1	0/1	9.6	15.8	0.5625	0.652173913043478
1_202109	0/1	0/1	37.44	69.71	0.45679012345679	0.492857142857142
1_202842	0/1	0/1	63.56	130115	0.529411764705882	0.530612244897959
1_204204	0/1	0/1	131134	169175	0.488805970149253	0.489855072463768
1_204670	0/1	0/1	69.78	136142	0.466216216216216	0.489208633093525
1_204709	0/1	0/1	52.62	96104	0.456140350877192	0.48
1_204754	0/1	0/1	35.25	65.64	0.583333333333333	0.503875968992248
1_204821	0/1	0/1	24.20	49.47	0.545454545454545	0.505154639175257
1_204975	0/1	0/1	61.99	106124	0.38125	0.456896551724137
1_204994	0/1	0/1	77117	131129	0.396907216494845	0.503846153846153
1_205100	0/1	0/1	109148	223223	0.424124513618677	0.5
1_205149	0/1	0/1	124142	232211	0.466165413533834	0.522522522522522
1_205177	0/1	0/1	109133	211222	0.450413223140495	0.48729792147806
1_205954	0/1	0/1	34.44	98.99	0.435897435897435	0.49746192893401
1_205959	0/1	0/1	43.28	89.86	0.605633802816901	0.508571428571428
1_205970	0/1	0/1	33.22	76.69	0.6	0.524137931034482
1_207100	0/1	0/1	14.8	69.82	0.636363636363636	0.456953642384105
1_207464	0/1	0/1	38.47	136104	0.447058823529411	0.566666666666666
1_207860	0/1	0/1	103108	188167	0.488151658767772	0.529577464788732
1_208075	0/1	0/1	38.25	65.51	0.603174603174603	0.560344827586206
1_208598	0/1	0/0	15.9	32.5	0.625	0.864864864864864
1_208629	0/1	1/1	14.21	8.71	0.4	0.10126582278481
1_208920	0/1	0/1	21.12	27.17	0.636363636363636	0.613636363636363
1_208927	0/1	0/1	20.20	23.19	0.5	0.547619047619047
1_209247	0/1	0/1	20.37	38.35	0.350877192982456	0.513513513513513
1_209388	0/1	0/1	19.23	18.15	0.452380952380952	0.545454545454545
1_209686	0/1	0/1	5.9	7.10	0.357142857142857	0.411764705882352
2_590	0/1	0/1	12.14	17.31	0.461538461538461	0.354166666666666
2_1147	0/1	0/1	106.67	98.40	0.61271676300578	0.710144927536231
2_1272	0/1	0/0	51.41	21.12	0.554347826086956	0.636363636363636
2_1362	0/1	0/1	337272	188119	0.553366174055829	0.61038961038961
2_2129	0/1	0/1	47.47	81.61	0.5	0.570422535211267
2_2313	0/1	0/1	33.42	95.73	0.434210526315789	0.56547619047619
2_2384	0/1	0/1	43.44	73.45	0.494252873563218	0.61864406779661
2_2415	0/1	0/1	33.52	47.35	0.379310344827586	0.566265060240963
2_4242	0/1	0/1	170104	456158	0.618181818181818	0.739059967585089
2_4531	0/1	0/1	257140	418234	0.647355163727959	0.640122511485451
2_6154	0/1	0/1	26.15	138.23	0.634146341463414	0.857142857142857
2_6165	0/1	0/0	26.15	141.19	0.634146341463414	0.875776397515527
2_6483	0/1	0/1	84.54	209.39	0.60431654676259	0.842741935483871
2_6714	0/1	0/1	114.68	181107	0.626373626373626	0.628472222222222
2_6720	0/1	0/1	116.80	186123	0.591836734693877	0.601941747572815
2_6735	0/1	0/1	114.95	188143	0.545454545454545	0.56797583081571
2_6747	0/1	0/1	111105	177149	0.513888888888888	0.542944785276073
2_6783	0/1	0/1	102101	175125	0.5	0.581395348837209
2_6792	0/1	0/1	99.81	169102	0.543956043956043	0.621323529411764
2_7380	0/1	0/1	57.55	62193	0.504424778761062	0.24313725490196
2_11159	0/1	0/1	18.16	31.39	0.529411764705882	0.442857142857142
2_11803	0/1	0/1	42.27	95.88	0.608695652173913	0.516304347826086
2_14555	0/1	0/1	29.52	64.36	0.353658536585365	0.64
2_16001	0/1	0/1	26.26	89101	0.5	0.468421052631578
2_16027	0/1	0/1	23.25	84.78	0.479166666666666	0.518518518518518
2_16048	0/1	0/1	26.20	84.64	0.565217391304347	0.567567567567567
2_16129	0/1	0/1	46.45	120103	0.505494505494505	0.538116591928251
2_186647	0/1	0/1	23.33	54.96	0.410714285714285	0.36
2_186703	0/1	0/1	21.25	53.54	0.456521739130434	0.495327102803738
2_187547	0/1	0/1	40.60	110211	0.4	0.342679127725856
2_187651	0/1	0/1	76.70	242209	0.513513513513513	0.536585365853658
2_189364	0/1	0/1	4.7	24.45	0.363636363636363	0.347826086956521
2_189867	0/1	0/1	26.28	78.71	0.481481481481481	0.523489932885906
2_189898	0/1	0/1	41.41	87121	0.5	0.41826923076923
2_189903	0/1	0/1	41.41	90124	0.5	0.420560747663551
2_189908	0/1	0/1	41.38	95126	0.5125	0.429864253393665
2_189918	0/1	0/1	37.40	107133	0.48051948051948	0.445833333333333
2_189981	0/1	0/1	99102	224201	0.492537313432835	0.527058823529411
2_190011	0/1	0/1	97.94	218213	0.507853403141361	0.504629629629629
2_190182	0/1	0/1	96.82	222250	0.539325842696629	0.470338983050847
2_190509	0/1	0/1	52.65	127192	0.436974789915966	0.396875
2_190902	0/1	0/1	118.98	159212	0.546296296296296	0.428571428571428
2_193214	0/1	0/1	70.40	205106	0.636363636363636	0.657051282051282
2_215431	0/1	0/1	49.41	90.61	0.544444444444444	0.596026490066225
2_215440	0/1	0/1	36.60	77.79	0.375	0.493589743589743
2_330949	0/1	0/1	19.23	40.91	0.452380952380952	0.305343511450381
2_331001	0/1	0/1	42.27	122.51	0.608695652173913	0.705202312138728
2_331062	0/1	0/1	79.57	136.70	0.580882352941176	0.660194174757281
2_332956	0/1	0/1	57.35	23102	0.619565217391304	0.184
2_332972	0/1	0/1	57.38	20.88	0.6	0.185185185185185
2_333020	0/1	0/1	23.16	53.9	0.589743589743589	0.854838709677419
2_339004	0/1	0/1	8.14	34.24	0.363636363636363	0.586206896551724
2_556022	0/1	0/0	89.76	128.26	0.539393939393939	0.831168831168831
2_556100	0/1	0/1	96142	150126	0.401673640167364	0.543478260869565
2_559647	0/1	0/1	70.43	136.45	0.614035087719298	0.751381215469613
2_559648	0/1	0/1	46.67	47134	0.403508771929824	0.259668508287292
2_560066	0/1	0/1	116.77	347172	0.601036269430051	0.667307692307692
2_560207	0/1	0/1	235151	331335	0.591939546599496	0.496996996996997
2_560336	0/1	0/1	50.49	118.87	0.505050505050505	0.57560975609756
2_560378	0/1	0/1	17.17	34.50	0.485714285714285	0.4
2_560546	0/1	0/1	406279	511374	0.585014409221902	0.57545045045045
2_560561	0/1	0/1	365218	459334	0.620748299319727	0.578814627994955
2_731880	0/1	0/0	29.16	130.7	0.644444444444444	0.948905109489051
2_766185	0/1	0/1	68.39	100.60	0.635514018691588	0.625
2_766299	0/1	0/1	21.13	25.21	0.617647058823529	0.531914893617021
2_845122	0/1	0/1	32.25	137.31	0.561403508771929	0.81547619047619
2_860720	0/1	0/1	54.30	164.95	0.642857142857142	0.633204633204633
2_921144	0/1	0/1	45.81	43213	0.354330708661417	0.16796875
2_967856	0/1	0/1	66.36	52146	0.640776699029126	0.262626262626262
2_967904	0/1	0/1	38.23	56134	0.622950819672131	0.294736842105263
2_1052134	0/1	0/1	28.20	68.35	0.571428571428571	0.660194174757281
2_1069016	0/1	0/1	60.67	31.99	0.465116279069767	0.238461538461538
2_1069058	0/1	0/1	23.25	9.33	0.479166666666666	0.214285714285714
2_1069418	0/1	0/1	96151	47164	0.388663967611336	0.222748815165876
2_1069565	0/1	0/1	18.11	56.15	0.6	0.788732394366197
2_1069810	0/1	0/1	89.92	87111	0.49171270718232	0.437185929648241
2_1240244	0/1	0/1	56.47	92.46	0.543689320388349	0.666666666666666
2_1274437	0/1	0/1	90.54	87114	0.625	0.43069306930693
2_1274459	0/1	0/1	135.84	89142	0.616438356164383	0.385281385281385
2_1274582	0/1	0/1	66.51	91105	0.559322033898305	0.464285714285714
2_1274832	0/1	0/1	18.13	56.24	0.5625	0.7
2_1275734	0/1	0/1	222149	344181	0.593582887700534	0.655238095238095
2_1276213	0/1	0/1	532649	322410	0.450084602368866	0.439290586630286
2_1276219	0/1	0/1	478566	300383	0.456106870229007	0.437956204379562
3_153	0/1	0/1	213269	104.60	0.440993788819875	0.634146341463414
3_743	0/1	0/1	19.27	13.15	0.413043478260869	0.464285714285714
3_1684	0/1	0/1	8.13	14.8	0.38095238095238	0.636363636363636
3_1787	0/1	0/1	66.47	76.88	0.584070796460177	0.463414634146341
3_1987	0/1	0/1	264341	242364	0.435643564356435	0.399339933993399
3_2001	0/1	0/1	303251	293248	0.544964028776978	0.536630036630036
3_2033	0/1	0/1	176240	229257	0.423076923076923	0.47119341563786
3_2081	0/1	0/1	114200	181194	0.363057324840764	0.480106100795755
3_3942	0/1	0/1	104.75	187149	0.581005586592178	0.556547619047619
3_4425	0/1	0/1	27.30	63.62	0.46551724137931	0.504
3_4437	0/1	0/1	34.44	66.97	0.430379746835443	0.404907975460122
3_4450	0/1	0/1	47.31	113.65	0.602564102564102	0.634831460674157
3_4463	0/1	0/1	31.50	56113	0.382716049382716	0.331360946745562
3_4471	0/1	0/1	30.51	55116	0.37037037037037	0.321637426900584
3_25050	0/1	0/1	42.32	86.48	0.567567567567567	0.641791044776119
3_25058	0/1	0/1	44.24	102.36	0.637681159420289	0.739130434782608
3_79167	0/1	0/1	110.84	254190	0.564102564102564	0.572072072072072
3_79222	0/1	0/1	150.81	246152	0.649350649350649	0.618090452261306
3_106466	0/1	0/1	81.51	175.81	0.613636363636363	0.68359375
3_206913	0/1	0/0	47.25	17.0	0.643835616438356	1
3_231122	0/1	0/1	43.58	28.54	0.425742574257425	0.337349397590361
3_267615	0/1	0/1	38.31	59.48	0.542857142857142	0.551401869158878
3_267633	0/1	0/1	60.38	78.61	0.606060606060606	0.56115107913669
3_267849	0/1	0/1	21.22	32.48	0.477272727272727	0.4
3_299812	0/1	0/1	49.36	41.49	0.576470588235294	0.455555555555555
3_299817	0/1	0/1	33.47	42.33	0.4125	0.56
3_299836	0/1	0/1	15.11	16.17	0.576923076923076	0.484848484848484
3_301297	0/1	0/1	22.17	50.38	0.564102564102564	0.568181818181818
3_303370	0/1	0/1	18.28	71.69	0.391304347826087	0.507142857142857
3_304028	0/1	0/1	33.33	95.94	0.5	0.502645502645502
3_304360	0/1	0/1	9.12	40.24	0.428571428571428	0.625
3_305234	0/1	0/1	113134	178180	0.455645161290322	0.495821727019498
3_305777	0/1	0/1	22.12	10.6	0.647058823529411	0.625
3_305789	0/1	0/0	19.15	13.4	0.558823529411764	0.764705882352941
3_305803	0/1	0/1	17.16	11.8	0.515151515151515	0.578947368421052
3_306041	0/1	0/1	41.42	72.80	0.493975903614457	0.473684210526315
3_306079	0/1	0/1	51.64	134.97	0.443478260869565	0.577586206896551
3_306145	0/1	0/1	107.93	264.64	0.535	0.804878048780487
3_306169	0/1	0/1	131122	264.80	0.517786561264822	0.76300578034682
3_307964	0/1	0/1	153.95	399.82	0.616935483870967	0.829521829521829
3_308423	0/1	0/1	499638	351451	0.438488576449912	0.435483870967741
3_308437	0/1	0/1	722547	452426	0.568503937007874	0.513636363636363
4_2420	0/1	0/1	10.8	9.5	0.555555555555555	0.642857142857142
4_2461	0/1	0/1	11.12	21.20	0.458333333333333	0.512195121951219
4_2486	0/1	0/1	11.15	18.24	0.423076923076923	0.41860465116279
4_2963	0/1	0/1	39.22	38.43	0.639344262295082	0.469135802469135
4_118553	0/1	0/1	83.86	81185	0.491124260355029	0.301115241635687
4_212687	0/1	0/1	96.65	183.69	0.596273291925465	0.726190476190476
4_375015	0/1	0/1	119.78	159.98	0.601010101010101	0.618677042801556
4_375228	0/1	0/1	120.82	143133	0.588235294117647	0.518115942028985
4_375806	0/1	0/1	18.25	32.35	0.409090909090909	0.477611940298507
4_376756	0/1	1/1	11.9	25.65	0.55	0.277777777777777
4_376773	0/1	1/1	8.10	58.71	0.421052631578947	0.446153846153846
4_534366	0/1	0/1	18.18	64.57	0.5	0.52892561983471
4_534547	0/1	0/1	90100	195204	0.473684210526315	0.485074626865671
4_534648	0/1	0/1	26.45	76.89	0.366197183098591	0.46060606060606
4_534819	0/1	0/1	20.11	81.55	0.64516129032258	0.595588235294117
4_628615	0/1	0/1	67.87	123187	0.435064935064935	0.396774193548387
4_636445	0/1	0/1	66.60	86.76	0.523809523809523	0.524390243902439
4_980612	0/1	0/1	92118	115203	0.436018957345971	0.360501567398119
4_980642	0/1	0/1	121.70	192117	0.633507853403141	0.62135922330097
4_983589	0/1	0/1	258153	221100	0.627737226277372	0.688473520249221
4_984010	0/1	0/1	106.101.1	130.134.0	0.507177033492823	0.492424242424242
4_984074	0/1	0/1	151177	140169	0.460365853658536	0.453074433656957
4_984511	0/1	0/1	64101	113.39	0.385542168674698	0.743421052631579
5_333	0/1	0/1	61.41	46.16	0.598039215686274	0.73015873015873
5_425	0/1	0/1	465832	214479	0.35824345146379	0.308802308802308
5_1669	0/1	0/1	187105	328178	0.640410958904109	0.648221343873517
5_2680	0/1	0/1	270292	351287	0.476190476190476	0.549295774647887
5_2726	0/1	0/1	200222	236213	0.473933649289099	0.525612472160356
5_2803	0/1	0/1	64.46	125.46	0.581818181818181	0.730994152046783
5_2809	0/1	0/1	62.45	116.35	0.579439252336448	0.768211920529801
5_4591	0/1	0/1	87.50	135.35	0.635036496350365	0.794117647058823
5_5066	0/1	0/1	191112	197166	0.63036303630363	0.542699724517906
5_5122	0/1	0/1	138130	162175	0.50735294117647	0.47787610619469
5_5320	0/1	0/1	166234	170282	0.415	0.376106194690265
5_5378	0/1	0/1	158166	150175	0.487654320987654	0.460122699386503
5_5403	0/1	0/1	166244	160222	0.404878048780487	0.418848167539267
5_5565	0/1	0/1	120125	163186	0.489795918367346	0.465714285714285
5_5602	0/1	0/1	103.70	158147	0.595375722543352	0.516339869281045
5_13730	0/1	0/1	105.88	100119	0.544041450777202	0.45662100456621
5_16134	0/1	0/1	34.27	73.56	0.548387096774193	0.565891472868217
5_27722	0/1	0/1	31.18	50.21	0.632653061224489	0.704225352112676
5_28471	0/1	0/1	66.38	154.67	0.634615384615384	0.69683257918552
5_47492	0/1	0/1	66.73	144140	0.474820143884892	0.505263157894736
5_47501	0/1	0/1	85.51	159124	0.620437956204379	0.561837455830388
5_406673	0/1	1/1	86117	14195	0.423645320197044	0.0669856459330143
5_566378	0/1	0/1	15.11	40.55	0.576923076923076	0.421052631578947
5_566662	0/1	0/1	22.13	49.48	0.628571428571428	0.505154639175257
5_568698	0/1	0/1	36.36	38.35	0.5	0.520547945205479
5_569897	0/1	0/1	107139	222210	0.434959349593495	0.513888888888888
5_571292	0/1	0/1	14.11	44.56	0.56	0.44
5_573535	0/1	0/1	9.7	12.7	0.5625	0.631578947368421
5_573567	0/1	0/1	11.11	21.17	0.5	0.552631578947368
5_574442	0/1	0/1	72.69	118156	0.51063829787234	0.430656934306569
5_575858	0/1	1/1	5.8	0.20	0.384615384615384	0
5_585731	0/1	0/1	22.14	22.27	0.611111111111111	0.448979591836734
5_585886	0/1	0/1	285215	139137	0.57	0.503623188405797
6_939	0/1	0/1	82.48	92.56	0.63076923076923	0.621621621621621
6_1035	0/1	0/0	21.22	46.12	0.488372093023255	0.793103448275862
6_1074	0/1	0/1	31.37	23.61	0.44927536231884	0.273809523809523
6_5499	0/1	0/1	36.20	100.34	0.631578947368421	0.746268656716418
6_75456	0/1	0/1	73.51	231.67	0.584	0.77257525083612
6_75504	0/1	0/1	74.42	95127	0.632478632478632	0.424107142857142
6_76022	0/1	0/1	105117	196193	0.472972972972972	0.503856041131105
6_76038	0/1	0/1	110114	192214	0.491071428571428	0.472906403940886
6_76071	0/1	0/1	96103	215220	0.482412060301507	0.491990846681922
6_76090	0/1	0/1	102102	203225	0.5	0.47429906542056
6_76158	0/1	0/1	127126	163202	0.50197628458498	0.444141689373297
6_76179	0/1	0/1	109119	201172	0.475982532751091	0.538873994638069
6_76186	0/1	0/1	113123	191165	0.478813559322033	0.536516853932584
6_76188	0/1	0/1	142116	168192	0.550387596899224	0.466666666666666
6_76512	0/1	0/1	108120	193209	0.473684210526315	0.480099502487562
6_76690	0/1	0/1	117147	191190	0.443181818181818	0.5
6_76795	0/1	0/1	125.97	225189	0.558035714285714	0.543478260869565
6_76831	0/1	0/1	97132	197214	0.421739130434782	0.479318734793187
6_76886	0/1	0/1	119107	203196	0.526548672566371	0.508771929824561
6_76934	0/1	0/1	132143	222208	0.48	0.515081206496519
6_76952	0/1	0/1	130136	221208	0.488721804511278	0.515151515151515
6_77028	0/1	0/1	127118	230183	0.518367346938775	0.555555555555555
6_77103	0/1	0/1	137.80	220134	0.628440366972477	0.619718309859154
6_77134	0/1	0/1	106.67	199119	0.61271676300578	0.625786163522012
6_77952	0/1	0/1	57.89	82212	0.387755102040816	0.27891156462585
6_89597	0/1	0/1	97.91	202190	0.507853403141361	0.515306122448979
6_135611	0/1	0/1	90.85	107152	0.508474576271186	0.413127413127413
6_229743	0/1	0/1	154213	230262	0.419618528610354	0.467479674796747
6_229748	0/1	0/1	153244	224312	0.3825	0.417132216014897
6_229759	0/1	0/1	344198	475215	0.624319419237749	0.686416184971098
6_229933	0/1	0/1	85.81	197.89	0.467032967032967	0.688811188811188
6_229934	0/1	0/1	87.69	90182	0.554140127388535	0.327272727272727
6_230112	0/1	0/1	57.31	65.20	0.647727272727272	0.764705882352941
6_230126	0/1	1/1	32.36	14.57	0.470588235294117	0.197183098591549
6_230304	0/1	0/1	34.26	54.59	0.566666666666666	0.47787610619469
6_230712	0/1	0/1	10.14	6.15	0.416666666666666	0.285714285714285
6_232206	0/1	0/1	51.69	64.27	0.414634146341463	0.703296703296703
6_232225	0/1	0/1	65.58	33.61	0.528455284552845	0.351063829787234
6_232254	0/1	0/1	47.37	25.43	0.559523809523809	0.367647058823529
6_232956	0/1	0/0	7.6	57.3	0.538461538461538	0.95
6_232977	0/1	0/0	8.6	59.15	0.571428571428571	0.797297297297297
6_233025	0/1	1/1	5.7	10.40	0.416666666666666	0.2
6_236854	0/1	0/1	55.37	105.91	0.591397849462365	0.532994923857868
6_237094	0/1	0/1	80.91	71.80	0.467836257309941	0.470198675496688
6_253280	0/1	0/1	20.20	31.46	0.5	0.402597402597402
6_253632	0/1	0/1	14.11	60.47	0.56	0.560747663551401
6_259466	0/1	0/1	45.55	46.77	0.45	0.373983739837398
6_259618	0/1	0/1	152122	128176	0.554744525547445	0.419672131147541
6_259651	0/1	0/1	196153	261145	0.558404558404558	0.639705882352941
6_259680	0/1	0/1	152265	132305	0.361904761904761	0.301369863013698
6_261893	0/1	0/0	6.5	14.2	0.545454545454545	0.875
6_262007	0/1	0/0	12.15	25.8	0.444444444444444	0.757575757575757
6_262782	0/1	0/1	707591	643560	0.542594013814274	0.531844499586435
7_1418	0/1	0/1	34.23	28.63	0.596491228070175	0.307692307692307
7_1429	0/1	0/1	40.28	42.70	0.588235294117647	0.371681415929203
7_1677	0/1	0/1	12.9	13.16	0.571428571428571	0.448275862068965
7_6837	0/1	0/1	21.19	39.27	0.525	0.59090909090909
7_6894	0/1	0/1	49.41	88.72	0.544444444444444	0.55
7_7716	0/1	0/1	6.9	53.30	0.4	0.638554216867469
7_7898	0/1	0/1	115.87	85108	0.569306930693069	0.44041450777202
7_8001	0/1	0/1	6.10	18.20	0.352941176470588	0.473684210526315
7_8012	0/1	0/1	11.19	40.12	0.366666666666666	0.769230769230769
7_94935	0/1	0/1	66.83	79123	0.442953020134228	0.391089108910891
7_123215	0/1	0/1	42.24	94.37	0.636363636363636	0.717557251908396
7_123231	0/1	0/1	34.28	47.68	0.548387096774193	0.408695652173913
7_166904	0/1	0/1	128.69	99.92	0.649746192893401	0.515625
7_166913	0/1	0/1	102.57	103.88	0.633540372670807	0.539267015706806
7_166919	0/1	0/1	70.86	104.87	0.445859872611465	0.544502617801047
7_289002	0/1	0/1	60.65	100.90	0.48	0.526315789473684
7_289019	0/1	0/1	84.51	125.64	0.622222222222222	0.661375661375661
7_289067	0/1	0/1	45.52	73.84	0.463917525773195	0.464968152866242
7_335173	0/1	0/1	28.46	64.82	0.378378378378378	0.435374149659863
7_335179	0/1	0/1	31.43	78.78	0.418918918918918	0.5
7_335185	0/1	0/1	36.42	88.72	0.461538461538461	0.546583850931677
7_335186	0/1	0/1	44.36	73.90	0.55	0.445121951219512
7_386360	0/1	0/1	50.35	90.71	0.588235294117647	0.559006211180124
7_394280	0/1	0/1	95.69	243.96	0.575757575757575	0.716814159292035
7_444033	0/1	0/1	75.48	128.66	0.609756097560975	0.659793814432989
7_540482	0/1	0/1	68.86	126165	0.441558441558441	0.432989690721649
7_540532	0/1	0/1	93.81	148186	0.534482758620689	0.441791044776119
7_540593	0/1	0/1	23.42	61144	0.353846153846153	0.297560975609756
7_745531	0/1	0/1	88.92	203213	0.486187845303867	0.486810551558753
7_746155	0/1	0/1	20.23	61.49	0.465116279069767	0.554545454545454
7_746179	0/1	0/1	24.25	86.74	0.489795918367346	0.534161490683229
7_746224	0/1	0/1	62.47	139113	0.568807339449541	0.551587301587301
7_746299	0/1	0/1	87.74	153106	0.540372670807453	0.59073359073359
7_746323	0/1	0/1	88.76	167.88	0.536585365853658	0.654901960784313
7_760001	0/1	1/1	15.23	21.89	0.394736842105263	0.19090909090909
7_760043	0/1	0/1	11.7	23.38	0.611111111111111	0.377049180327868
7_819944	0/1	0/1	39.37	115117	0.513157894736842	0.495689655172413
7_819991	0/1	0/1	71.46	190115	0.606837606837606	0.622950819672131
7_819995	0/1	0/1	46.72	103189	0.389830508474576	0.351535836177474
7_851252	0/1	0/1	24.34	67.65	0.413793103448275	0.507575757575757
7_851261	0/1	0/1	25.39	46.83	0.384615384615384	0.356589147286821
7_865580	0/1	0/1	27.16	39.40	0.627906976744186	0.493670886075949
7_1046082	0/1	0/1	6.6	9.15	0.461538461538461	0.375
7_1046094	0/1	0/1	7.5	9.8	0.583333333333333	0.529411764705882
7_1052136	0/1	0/1	22.23	47.55	0.488888888888888	0.46078431372549
7_1052326	0/1	0/1	13.13	45.47	0.5	0.489130434782608
7_1052899	0/1	0/1	12.20	23.19	0.375	0.534883720930232
7_1053912	0/1	0/1	6.9	15.31	0.4	0.326086956521739
7_1053959	0/1	0/1	48.46	66.79	0.51063829787234	0.455172413793103
7_1053962	0/1	0/1	51.58	86.75	0.46788990825688	0.534161490683229
7_1054040	0/1	0/1	189131	230164	0.590625	0.583756345177665
7_1054356	0/1	0/1	341397	518551	0.461434370771312	0.483660130718954
7_1054399	0/1	0/1	242298	300395	0.448148148148148	0.430416068866571
7_1055931	0/1	0/1	44.68	121.77	0.392857142857142	0.611111111111111
7_1055936	0/1	0/1	40.68	113.77	0.37037037037037	0.594736842105263
7_1056377	0/1	0/1	8.7	14.14	0.533333333333333	0.5
7_1056382	0/1	0/1	8.11	7.26	0.421052631578947	0.212121212121212
8_1742	0/1	0/1	15.15	19.25	0.5	0.431818181818181
8_1879	0/1	0/0	50.33	100.15	0.602409638554216	0.869565217391304
8_1880	0/1	0/1	47.35	65.49	0.573170731707317	0.565217391304347
8_3485	0/1	0/1	184118	163.96	0.609271523178808	0.629343629343629
8_19285	0/1	0/1	30.49	36136	0.379746835443038	0.209302325581395
8_27299	0/1	0/1	73.48	37.87	0.588709677419354	0.298387096774193
8_256336	0/1	0/1	111.63	193100	0.637931034482758	0.658703071672355
8_361792	0/1	0/1	56.35	55.19	0.602150537634408	0.723684210526315
8_361801	0/1	0/1	57.29	42.36	0.57	0.506024096385542
8_731204	0/1	0/0	8.8	11.6	0.5	0.647058823529411
8_821312	0/1	0/1	15.9	32.19	0.625	0.627450980392156
8_821427	0/1	0/1	24.13	84.59	0.648648648648648	0.587412587412587
8_821898	0/1	0/1	24.15	79.31	0.615384615384615	0.705357142857142
8_821927	0/1	0/1	14.11	65.21	0.56	0.755813953488372
8_823447	0/1	0/1	5.6	88.42	0.454545454545454	0.676923076923077
8_824050	0/1	0/1	91.91	206194	0.5	0.513715710723192
8_831615	0/1	0/1	179115	198.83	0.608843537414966	0.704626334519572
8_832241	0/1	0/1	148155	133204	0.485245901639344	0.393491124260355
8_832248	0/1	0/1	159140	195129	0.53	0.6
8_833577	0/1	1/1	17.18	1.10	0.485714285714285	0.0909090909090909
8_833940	0/1	0/0	146116	238.99	0.557251908396946	0.704142011834319
8_834287	0/1	0/1	12.20	5.12	0.375	0.294117647058823
9_4282	0/1	0/1	84.99	129127	0.459016393442622	0.50390625
9_4346	0/1	0/1	185154	194262	0.545722713864306	0.425438596491228
9_4916	0/1	0/1	112172	211381	0.394366197183098	0.356418918918918
9_5739	0/1	0/1	123120	233288	0.504098360655737	0.446360153256705
9_5780	0/1	0/1	219170	327276	0.560102301790281	0.54228855721393
9_5915	0/1	0/1	126173	249245	0.421404682274247	0.503030303030303
9_6196	0/1	0/1	95.91	117.87	0.508021390374331	0.573529411764705
9_6339	0/1	0/1	9.16	50.25	0.36	0.666666666666666
9_6977	0/1	0/1	36.63	109.74	0.363636363636363	0.595628415300546
9_7205	0/1	0/1	96167	209234	0.365019011406844	0.47072072072072
9_7611	0/1	0/1	109125	196197	0.463829787234042	0.49746192893401
9_7629	0/1	0/1	85103	197188	0.447368421052631	0.511688311688311
9_7650	0/1	0/1	82.89	191178	0.47953216374269	0.516216216216216
9_7740	0/1	0/1	122151	237178	0.446886446886446	0.571084337349397
9_7762	0/1	0/1	134118	169245	0.529644268774703	0.408212560386473
9_7768	0/1	0/1	128111	172243	0.535564853556485	0.414457831325301
9_7792	0/1	0/1	108122	245194	0.469565217391304	0.558086560364464
9_8206	0/1	0/1	117.75	212115	0.609375	0.646341463414634
9_8394	0/1	0/1	92.80	236.85	0.53179190751445	0.735202492211838
9_8543	0/1	0/1	16.10	70.51	0.615384615384615	0.578512396694214
9_8842	0/1	0/1	7.4	17.17	0.636363636363636	0.5
9_9256	0/1	0/1	19.19	50.58	0.5	0.462962962962962
9_9805	0/1	0/0	7.5	38.1	0.583333333333333	0.974358974358974
9_10581	0/1	0/1	99.75	198178	0.568965517241379	0.526595744680851
9_10741	0/1	0/1	103.63	184143	0.620481927710843	0.56269113149847
9_11006	0/1	0/1	79.86	100153	0.478787878787878	0.395256916996047
9_301381	0/1	1/1	52.57	55180	0.472727272727272	0.234042553191489
9_301429	0/1	1/1	58.69	58174	0.449612403100775	0.25
9_367549	0/1	0/1	133.71	151109	0.645631067961165	0.58076923076923
9_368191	0/1	0/1	33.20.4	36.27.0	0.568965517241379	0.571428571428571
9_368248	0/1	0/1	21.23	41.51	0.466666666666666	0.445652173913043
9_368297	0/1	0/1	43.31	79.67	0.56578947368421	0.537414965986394
9_368329	0/1	0/1	55.59	101.75	0.466101694915254	0.573863636363636
9_368380	0/1	0/1	74.93	79143	0.427745664739884	0.355855855855855
9_368698	0/1	0/1	134100	149.82	0.553719008264462	0.645021645021645
9_368722	0/1	0/1	136122	123.99	0.521072796934865	0.544247787610619
9_408200	0/1	0/1	104109	211171	0.488262910798122	0.552356020942408
9_410054	0/1	0/1	109.83	121.71	0.567708333333333	0.630208333333333
9_410368	0/1	0/0	16.10	23.4	0.615384615384615	0.851851851851851
9_411011	0/1	0/1	12.14	19.25	0.461538461538461	0.431818181818181
9_411228	0/1	0/1	10.17	11.20	0.37037037037037	0.354838709677419
9_411552	0/1	0/1	26.24	13.13	0.52	0.5
10_281	0/1	0/1	50.33	82.39	0.602409638554216	0.677685950413223
10_322	0/1	0/1	29.18	49.22	0.617021276595744	0.690140845070422
10_375	0/1	0/1	10.13	26.10	0.434782608695652	0.722222222222222
10_389	0/1	0/1	9.12	20.10	0.428571428571428	0.666666666666666
10_393	0/1	0/1	12.9	10.21	0.571428571428571	0.32258064516129
10_396	0/1	0/1	10.12	18.7	0.454545454545454	0.72
10_1161	0/1	0/1	16.22	30.35	0.421052631578947	0.461538461538461
10_1743	0/1	0/1	15.15	43.43	0.5	0.5
10_1861	0/1	0/1	62.65	105111	0.488188976377952	0.486111111111111
10_3256	0/1	0/1	16.12	20.32	0.571428571428571	0.384615384615384
10_3275	0/1	0/1	22.15	31.47	0.594594594594594	0.397435897435897
10_3296	0/1	0/1	38.43	58.81	0.469135802469135	0.417266187050359
10_3429	0/1	0/1	38.53	67.71	0.413043478260869	0.485507246376811
10_3496	0/1	0/1	29.16	55.39	0.644444444444444	0.585106382978723
10_8408	0/1	0/1	89.92	198205	0.49171270718232	0.49009900990099
10_8426	0/1	0/1	81.81	169172	0.496932515337423	0.495601173020527
10_9490	0/1	0/1	47.75	115128	0.385245901639344	0.471311475409836
10_11096	0/1	0/1	195123	324169	0.613207547169811	0.657200811359026
10_11684	0/1	0/1	8.6	32.53	0.571428571428571	0.376470588235294
10_12010	0/1	0/1	57.51	88.26	0.527777777777777	0.771929824561403
10_12503	0/1	0/1	68.66	88.66	0.507462686567164	0.567741935483871
10_12644	0/1	0/1	44.33	44.73	0.571428571428571	0.372881355932203
10_14394	0/1	0/1	53.89	103157	0.37062937062937	0.396153846153846
10_14439	0/1	0/1	76.68	106156	0.527777777777777	0.404580152671755
10_15282	0/1	0/1	14.10	39.34	0.56	0.534246575342465
10_16259	0/1	0/1	173117	292114	0.596551724137931	0.719211822660098
10_16264	0/1	0/0	179.98	304.90	0.646209386281588	0.767676767676767
10_17062	0/1	0/1	129.94	187170	0.57847533632287	0.523809523809523
10_17063	0/1	0/1	99130	168185	0.432314410480349	0.475920679886685
10_17070	0/1	0/1	113164	182191	0.407942238267148	0.487935656836461
10_17153	0/1	0/1	89141	172191	0.38695652173913	0.472527472527472
10_24501	0/1	0/1	55.75	198234	0.423076923076923	0.458333333333333
10_52456	0/1	0/1	120.68	137.35	0.634920634920634	0.791907514450867
10_112857	0/1	0/1	22.10	21.39	0.628571428571428	0.35
10_113115	0/1	0/1	28.15	76.54	0.622222222222222	0.584615384615384
10_113136	0/1	0/1	13.11	25.36	0.541666666666666	0.40983606557377
10_411530	0/1	0/1	87.66	142161	0.568627450980392	0.468646864686468
10_411540	0/1	0/1	75.89	124170	0.457317073170731	0.421768707482993
10_411562	0/1	0/1	112.90	196123	0.554455445544554	0.6125
10_411749	0/1	0/1	6.7	26.19	0.461538461538461	0.577777777777777
10_411945	0/1	0/1	8.5	35.29	0.615384615384615	0.546875
10_411949	0/1	0/1	7.6	44.20	0.538461538461538	0.6875
10_514122	0/1	0/1	15.9.1	54.27.0	0.6	0.666666666666666
10_514261	0/1	0/0	63.47	136.66	0.572727272727272	0.673267326732673
10_524118	0/1	0/1	68.52	82162	0.566666666666666	0.33469387755102
10_704345	0/1	0/1	35.51	58.45	0.406976744186046	0.563106796116504
10_733156	0/1	0/1	106120	151201	0.469026548672566	0.428977272727272
10_733504	0/1	0/1	21.35	41.34	0.375	0.546666666666666
10_733525	0/1	0/1	22.20	28.28	0.523809523809523	0.5
10_733846	0/1	0/1	11.9	53.10	0.55	0.841269841269841
10_734390	0/1	0/1	69.76	72209	0.475862068965517	0.256227758007117
10_734582	0/1	0/1	52.37	139.80	0.584269662921348	0.634703196347032
10_742420	0/1	0/1	110.86	203165	0.561224489795918	0.551630434782608
10_742498	0/1	0/1	108.61	169126	0.639053254437869	0.572881355932203
10_744749	0/1	0/1	10.9	26.6	0.5	0.8125
10_744768	0/1	0/1	13.14	28.11	0.481481481481481	0.717948717948718
10_745453	0/1	0/1	23.26	134.69	0.46938775510204	0.660098522167487
10_745468	0/1	0/1	26.21	129103	0.541666666666666	0.55603448275862
10_745475	0/1	0/1	25.24	126126	0.510204081632653	0.5
10_745492	0/1	0/1	22.32	98157	0.407407407407407	0.3828125
10_745498	0/1	0/1	22.36	90171	0.379310344827586	0.344827586206896
10_745678	0/1	0/1	20.13	33.14	0.606060606060606	0.702127659574468
10_745781	0/1	0/1	24.13	57.51	0.648648648648648	0.527777777777777
10_745811	0/1	0/1	25.16	51.21	0.609756097560975	0.698630136986301
10_745974	0/1	0/1	6.7	11.5	0.461538461538461	0.6875
10_746299	0/1	0/1	20.20	88.69	0.5	0.560509554140127
10_746412	0/1	0/1	15.16	44.29	0.483870967741935	0.602739726027397
10_746653	0/1	0/1	54.38	115.71	0.58695652173913	0.618279569892473
10_746843	0/1	0/1	6.5	14.17	0.545454545454545	0.4375
10_751454	0/1	0/1	24.17	25.84	0.585365853658536	0.229357798165137
11_1896	0/1	0/1	155143	230217	0.504885993485342	0.505494505494505
11_1956	0/1	0/1	38.64	84182	0.372549019607843	0.31578947368421
11_4092	0/1	0/1	88112	106218	0.44	0.326153846153846
11_50866	0/1	0/1	13.11	20.22	0.541666666666666	0.476190476190476
11_50878	0/1	0/1	13.11	23.22	0.541666666666666	0.511111111111111
11_129677	0/1	0/1	25.15	86.21	0.581395348837209	0.796296296296296
11_129881	0/1	0/1	22.13	37.22	0.611111111111111	0.627118644067796
11_132215	0/1	0/1	46.28	102.55	0.597402597402597	0.64968152866242
11_132402	0/1	0/1	15.25	44.29	0.375	0.602739726027397
11_132407	0/1	0/1	31.19	32.41	0.607843137254901	0.432432432432432
11_208860	0/1	0/1	55.54	81.92	0.504587155963302	0.460227272727272
11_208893	0/1	0/1	89.74	140.87	0.542682926829268	0.614035087719298
11_248404	0/1	0/1	15.11	23.9	0.576923076923076	0.71875
11_599018	0/1	0/1	64.33	91112	0.646464646464646	0.448275862068965
11_642047	0/1	0/1	168122	169157	0.579310344827586	0.51840490797546
11_642183	0/1	0/1	19.16	24.18	0.542857142857142	0.571428571428571
11_642249	0/1	0/1	5.6	19.12	0.454545454545454	0.59375
11_642417	0/1	0/0	58.38	111.29	0.604166666666666	0.792857142857142
12_186	0/1	0/1	450471	246249	0.487012987012987	0.49496981891348
12_413	0/1	0/1	32.23	22.52	0.571428571428571	0.293333333333333
12_749	0/1	0/1	295208	366184	0.58531746031746	0.665454545454545
12_786	0/1	0/1	136180	169159	0.430379746835443	0.515243902439024
12_2628	0/1	0/1	60.48	185100	0.555555555555555	0.649122807017543
12_2632	0/1	0/1	46.61	94192	0.429906542056074	0.328671328671328
12_2634	0/1	0/1	65.38	217.90	0.631067961165048	0.706840390879478
12_5823	0/1	0/1	51.81	66166	0.386363636363636	0.283261802575107
12_30886	0/1	0/1	84147	159197	0.363636363636363	0.446629213483146
12_30916	0/1	0/1	66.71	84.91	0.481751824817518	0.47457627118644
12_30936	0/1	0/1	23.26	22.23	0.46938775510204	0.488888888888888
12_31068	0/1	0/0	95.58	136.43	0.620915032679738	0.759776536312849
12_31075	0/1	0/0	88.57	136.42	0.598639455782312	0.759776536312849
12_31080	0/1	0/0	84.57	131.43	0.595744680851063	0.75287356321839
12_31101	0/1	1/1	46.61	35.97	0.429906542056074	0.265151515151515
12_31270	0/1	0/1	27.34	24.80	0.435483870967741	0.23076923076923
12_31275	0/1	0/1	31.39	34.84	0.442857142857142	0.288135593220339
12_31296	0/1	0/1	69.60	114.73	0.526717557251908	0.609625668449197
12_51943	0/1	0/1	52.36	225.81	0.59090909090909	0.735294117647058
12_68003	0/1	0/1	136137	227235	0.496350364963503	0.491341991341991
12_68049	0/1	0/1	78.96	166224	0.445714285714285	0.425641025641025
12_68064	0/1	0/1	73.89	134219	0.450617283950617	0.379603399433427
12_68619	0/1	0/1	54.43	70103	0.551020408163265	0.404624277456647
12_109493	0/1	0/1	32.49	95.88	0.390243902439024	0.516304347826086
12_291609	0/1	0/1	42.46	130.85	0.477272727272727	0.604651162790697
12_294287	0/1	0/1	61.55	173127	0.512605042016806	0.574750830564784
12_295126	0/1	0/1	14.23	32.93	0.378378378378378	0.256
12_376160	0/1	0/1	107.58	205.97	0.648484848484848	0.674342105263157
12_376173	0/1	0/1	110.69	208103	0.614525139664804	0.664536741214057
12_376217	0/1	0/1	92.94	200160	0.494623655913978	0.552486187845303
12_376278	0/1	0/1	95.65	189128	0.59375	0.594339622641509
12_381119	0/1	0/1	46.26	118.44	0.638888888888888	0.728395061728395
12_393461	0/1	0/1	98108	35.74	0.466666666666666	0.3125
12_395014	0/1	0/1	41.72	47.94	0.362831858407079	0.333333333333333
12_665751	0/1	0/1	94.52	214.73	0.643835616438356	0.745644599303135
12_734904	0/1	0/0	48.52	166.0	0.48	1
12_796299	0/1	0/1	53.70	169182	0.427419354838709	0.480113636363636
12_796453	0/1	0/1	86.95	198209	0.472527472527472	0.486486486486486
12_817806	0/1	0/1	75.67	148146	0.528169014084507	0.503401360544217
12_818110	0/1	0/1	15.13	32.35	0.535714285714285	0.477611940298507
12_818186	0/1	0/1	50.40	125112	0.555555555555555	0.527426160337552
12_818199	0/1	0/1	64.56	147138	0.533333333333333	0.51578947368421
12_818213	0/1	0/1	59.72	162175	0.450381679389312	0.480712166172106
12_835729	0/1	0/1	41.25	135.33	0.621212121212121	0.803571428571428
12_1141359	0/1	0/1	96.77	191173	0.554913294797687	0.523287671232876
12_1142697	0/1	0/1	62.58	186181	0.516666666666666	0.505434782608695
12_1145153	0/1	0/1	58.53	179152	0.522522522522522	0.540785498489426
12_1147367	0/1	0/1	74136	147272	0.352380952380952	0.350835322195704
12_1147695	0/1	0/1	11.9	12.13	0.55	0.48
12_1147816	0/1	0/1	25.23	19.29	0.520833333333333	0.395833333333333
12_1147957	0/1	0/0	11.13	8.7	0.458333333333333	0.533333333333333
12_1148005	0/1	0/1	39.64	29.47	0.375	0.381578947368421
12_1148082	0/1	0/1	159101	116.44	0.611538461538461	0.725
12_1148083	0/1	0/1	106152	44111	0.410852713178294	0.283870967741935
12_1149731	0/1	0/0	12.15.0	11.0.0	0.444444444444444	1
13_481	0/1	0/0	11.18	15.2	0.379310344827586	0.88235294117647
13_1538	0/1	0/1	15.22	20.48	0.405405405405405	0.294117647058823
13_1744	0/1	0/1	110128	103144	0.462184873949579	0.415322580645161
13_1810	0/1	0/1	49.30	114.63	0.620253164556962	0.644067796610169
13_1889	0/1	0/1	106.79	153107	0.572972972972973	0.588461538461538
13_1996	0/1	0/1	187347	183349	0.350187265917603	0.343984962406015
13_2373	0/1	0/1	272181	399343	0.600441501103752	0.537012113055181
13_2409	0/1	0/1	353215	449422	0.620386643233743	0.514908256880733
13_2433	0/1	0/1	268257	265482	0.51047619047619	0.354752342704149
13_3131	0/1	0/1	49.40	119107	0.550561797752809	0.524229074889867
13_4273	0/1	0/1	26.28.0	144.112.0	0.481481481481481	0.5625
13_4291	0/1	0/1	22.19	137.97	0.536585365853658	0.585470085470085
13_4305	0/1	0/1	26.16	148.79	0.619047619047619	0.651982378854625
13_102482	0/1	0/1	11.9	52.42	0.55	0.553191489361702
13_102487	0/1	0/1	11.7	49.39	0.578947368421052	0.556818181818181
13_102511	0/1	0/1	9.5	45.11	0.642857142857142	0.789473684210526
13_102517	0/1	0/1	8.8	44.41	0.5	0.517647058823529
13_602055	0/1	0/1	71.71	131140	0.493055555555555	0.479853479853479
13_626713	0/1	0/1	5.9	10.17	0.357142857142857	0.37037037037037
13_626754	0/1	0/1	16.23	49.46	0.41025641025641	0.51578947368421
13_626835	0/1	0/1	43.28	103108	0.605633802816901	0.488151658767772
13_626952	0/1	0/1	79.46	149104	0.632	0.58893280632411
13_626977	0/1	0/1	82.58	189132	0.581560283687943	0.588785046728971
13_626985	0/1	0/1	95.68	189150	0.58282208588957	0.557522123893805
13_626997	0/1	0/1	79.72	175193	0.523178807947019	0.475543478260869
13_763263	0/1	0/1	42.43	167.63	0.494117647058823	0.726086956521739
13_763441	0/1	0/1	45.72	114113	0.384615384615384	0.497816593886462
13_905296	0/1	0/1	70.94	149203	0.424242424242424	0.422096317280453
13_905301	0/1	0/1	80.97	170201	0.451977401129943	0.45822102425876
13_905358	0/1	0/1	97145	320335	0.400826446280991	0.485584218512898
13_905472	0/1	0/1	108.92	233223	0.534653465346534	0.509846827133479
13_905778	0/1	1/1	13.17	2.31	0.433333333333333	0.0606060606060606
13_905822	0/1	0/1	12.10	9.7	0.521739130434782	0.5625
13_905824	0/1	0/1	11.12	8.10	0.478260869565217	0.444444444444444
13_905843	0/1	0/1	19.11	39.10	0.612903225806451	0.795918367346938
13_905849	0/1	0/1	21.12	43.10	0.6	0.796296296296296
13_907515	0/1	0/1	65.35	155135	0.637254901960784	0.534482758620689
13_921118	0/1	0/1	19.20	66.49	0.487179487179487	0.57391304347826
13_925830	0/1	0/1	18.29	20132	0.382978723404255	0.131578947368421
13_925959	0/1	0/1	18.10	84.77	0.620689655172413	0.521739130434782
13_929254	0/1	0/1	22.13	22.17	0.628571428571428	0.564102564102564
13_929954	0/1	0/1	11.6	24.13	0.647058823529411	0.648648648648648
13_931380	0/1	0/1	105.57	198.85	0.648148148148148	0.692307692307692
13_931495	0/1	0/1	37.23	154.69	0.616666666666666	0.690582959641255
13_948685	0/1	0/1	81.53	180100	0.604477611940298	0.642857142857142
13_949024	0/1	0/1	102.55	198.68	0.64968152866242	0.744360902255639
13_949032	0/1	0/1	100.61.0	189.74.0	0.62111801242236	0.718631178707224
13_949037	0/1	0/1	107.61	194.81	0.636904761904761	0.705454545454545
13_949046	0/1	0/1	107.67	181.93	0.611428571428571	0.660583941605839
13_949064	0/1	0/1	102.82	181113	0.551351351351351	0.615646258503401
13_949076	0/1	0/1	101.85	180115	0.540106951871657	0.606060606060606
13_949137	0/1	0/1	128.71	198103	0.64321608040201	0.657807308970099
13_949182	0/1	0/1	138.75	215.75	0.647887323943662	0.738831615120275
13_950357	0/1	0/1	12.21.0	20.27.0	0.363636363636363	0.425531914893617
13_950373	0/1	0/1	23.18	30.24	0.560975609756097	0.555555555555555
13_950530	0/1	0/1	73.67	114101	0.521428571428571	0.527777777777777
13_950808	0/1	0/1	82105	129115	0.438502673796791	0.528688524590163
13_950813	0/1	0/1	106.82	123131	0.563829787234042	0.484251968503937
13_950832	0/1	0/1	128110	139153	0.53781512605042	0.476027397260274
13_951124	0/1	1/1	7.4	0.20	0.636363636363636	0
13_954363	0/1	0/1	67113	100.95	0.372222222222222	0.510204081632653
13_954402	0/1	0/1	67110	105103	0.378531073446327	0.504807692307692
13_955352	0/1	0/1	31.27	78.81	0.534482758620689	0.490566037735849
13_956773	0/1	0/1	130.71	290158	0.646766169154228	0.647321428571428
13_958247	0/1	0/0	28.30	30.1	0.47457627118644	0.967741935483871
14_471	0/1	0/1	98.64	44.33	0.597560975609756	0.543209876543209
14_925	0/1	0/1	127147	163164	0.463503649635036	0.495440729483282
14_1027	0/1	0/1	157107	177119	0.594696969696969	0.597972972972973
14_1035	0/1	0/1	138.95	177112	0.592274678111588	0.612456747404844
14_22062	0/1	0/1	119.67	193.85	0.629629629629629	0.694244604316546
14_92532	0/1	0/1	113.69	235104	0.617486338797814	0.693215339233038
14_261800	0/1	0/1	53.31	65.40	0.63095238095238	0.619047619047619
14_275938	0/1	0/1	65.58	136104	0.515873015873015	0.566666666666666
14_275956	0/1	0/1	71.39	102109	0.622807017543859	0.483412322274881
14_283392	0/1	0/1	61.51	132.74	0.539823008849557	0.640776699029126
14_283474	0/1	0/1	81.53	142.83	0.604477611940298	0.631111111111111
14_549355	0/1	0/1	73.44	220116	0.623931623931623	0.654761904761904
14_549443	0/1	0/1	91.64	193132	0.587096774193548	0.5920245398773
14_549456	0/1	0/1	97.58	196127	0.621794871794871	0.606811145510835
14_549484	0/1	0/1	102.83	196119	0.551351351351351	0.620253164556962
14_549581	0/1	0/1	119.99	242187	0.545871559633027	0.562790697674418
14_549633	0/1	0/1	111.68	229117	0.616666666666666	0.661849710982659
14_551378	0/1	0/1	98.83	213147	0.541436464088397	0.586776859504132
14_551453	0/1	0/1	94.95	113157	0.497354497354497	0.418518518518518
14_551669	0/1	0/1	39.72	72150	0.351351351351351	0.32286995515695
14_553207	0/1	1/1	9.10	4.56	0.45	0.0666666666666666
14_553912	0/1	0/1	71.55	199179	0.559055118110236	0.526455026455026
14_554167	0/1	0/1	97.68	212156	0.587878787878787	0.576086956521739
14_594617	0/1	0/1	18.25	65.91	0.409090909090909	0.416666666666666
14_630021	0/1	0/1	78.86	173185	0.472727272727272	0.481894150417827
14_723294	0/1	0/1	124.72	178.86	0.632653061224489	0.674242424242424
14_723384	0/1	0/1	114.72	192146	0.606382978723404	0.568047337278106
14_723479	0/1	0/1	94.86	186108	0.522222222222222	0.632653061224489
14_723496	0/1	0/1	93.76	181.90	0.550295857988165	0.667896678966789
14_723583	0/1	0/1	74.96	181157	0.435294117647058	0.535502958579881
14_762506	0/1	0/1	7.9	17.11	0.4375	0.607142857142857
14_763769	0/1	0/1	22.21	67.34	0.511627906976744	0.663366336633663
14_765175	0/1	0/1	27.44	40.92	0.380281690140845	0.300751879699248
14_765636	0/1	1/1	11.9	6.26	0.55	0.1875
14_765740	0/1	0/1	38.65	48.59	0.368932038834951	0.448598130841121
14_767282	0/1	0/1	581311	211.99	0.649888143176733	0.680645161290322
15_313629	0/1	0/1	45.41	60.32	0.505617977528089	0.652173913043478
15_349300	0/1	0/1	46.43	27.76	0.516853932584269	0.262135922330097
15_464259	0/1	0/1	74108	19190	0.404371584699453	0.0904761904761904
15_555098	0/1	0/1	80.47	176109	0.629921259842519	0.617543859649122
15_555216	0/1	0/1	60.46	166107	0.566037735849056	0.608058608058608
15_736568	0/1	0/1	62.64	199142	0.492063492063492	0.58357771260997
15_740711	0/1	0/1	124.85	111.80	0.593301435406698	0.581151832460733
15_740895	0/1	0/1	215133	182123	0.617816091954023	0.594771241830065
15_740919	0/1	0/1	211118	225.64	0.639393939393939	0.778546712802768
15_740960	0/1	0/1	89.66	89.60	0.574193548387096	0.59731543624161
15_741104	0/1	1/1	12.21	7.20	0.363636363636363	0.259259259259259
15_742136	0/1	0/0	45.41	35.14	0.523255813953488	0.714285714285714
16_3602	0/1	0/1	12.12	21.23	0.5	0.477272727272727
16_4592	0/1	0/1	64.80	152140	0.444444444444444	0.517006802721088
16_8714	0/1	0/1	52.57	89.59	0.477064220183486	0.601351351351351
16_8981	0/1	0/1	24.41	54109	0.369230769230769	0.331288343558282
16_9041	0/1	0/1	35.25	81.85	0.583333333333333	0.487951807228915
16_9509	0/1	0/1	33.35	19.55	0.485294117647058	0.256756756756756
16_9539	0/1	0/1	26.19	26.11	0.577777777777777	0.702702702702702
16_9578	0/1	0/1	5.8	5.9	0.384615384615384	0.333333333333333
16_11474	0/1	0/1	7.8	19.11	0.466666666666666	0.633333333333333
16_13728	0/1	0/1	17.15	28.37	0.53125	0.43076923076923
16_15699	0/1	0/1	128.75	178101	0.627450980392156	0.637992831541218
16_16321	0/1	0/1	18.17	69.74	0.514285714285714	0.479166666666666
16_18357	0/1	0/1	82.56	145156	0.589928057553956	0.48172757475083
16_18642	0/1	0/1	87.85	134143	0.505813953488372	0.480286738351254
16_18851	0/1	0/1	77.96	181200	0.445086705202312	0.473821989528795
16_22261	0/1	0/0	8.5	42.3	0.615384615384615	0.933333333333333
16_22300	0/1	0/1	12.20	54.27	0.375	0.666666666666666
16_28767	0/1	0/1	50.84	12179	0.373134328358209	0.06282722513089
16_43553	0/1	0/1	146.84	128163	0.634782608695652	0.439862542955326
16_94929	0/1	0/1	8.11	33.36	0.421052631578947	0.478260869565217
16_95010	0/1	0/1	30.28	48.43	0.508474576271186	0.527472527472527
16_95051	0/1	0/1	39.42	73.52	0.481481481481481	0.579365079365079
16_95066	0/1	0/1	35.38	75.53	0.472972972972972	0.581395348837209
16_95079	0/1	0/1	35.34	76.54	0.507246376811594	0.580152671755725
16_95106	0/1	0/1	14.23	58.39	0.378378378378378	0.597938144329896
16_133451	0/1	0/1	69.50	175161	0.579831932773109	0.519287833827893
16_826112	0/1	0/0	16.11	41.8	0.592592592592592	0.836734693877551
16_826736	0/1	0/1	30.37	82113	0.434782608695652	0.42051282051282
16_826760	0/1	0/1	30.29	75105	0.483870967741935	0.416666666666666
16_826805	0/1	0/1	22.22	41.65	0.5	0.386792452830188
16_906172	0/1	0/1	137.87	212152	0.611607142857142	0.580821917808219
16_906243	0/1	0/1	115.89	227154	0.563725490196078	0.595800524934383
16_906270	0/1	0/1	100.82	225151	0.546448087431694	0.598404255319149
16_906290	0/1	0/1	121.72	233113	0.626943005181347	0.669540229885057
16_906295	0/1	0/1	118.72	232112	0.621052631578947	0.674418604651162
16_908972	0/1	0/1	21.28	68.62	0.428571428571428	0.523076923076923
16_910799	0/1	0/1	128156	177138	0.450704225352112	0.561904761904761
16_911561	0/1	0/1	252226	365351	0.527196652719665	0.509065550906555
16_911607	0/1	0/1	340463	546708	0.423412204234122	0.433677521842732
16_911630	0/1	0/1	408386	727544	0.511919698870765	0.571540880503144
16_911714	0/1	0/1	379520	598834	0.419712070874861	0.417597765363128
16_911762	0/1	0/1	511612	648810	0.455031166518254	0.444444444444444
16_911771	0/1	0/1	589413	839587	0.585487077534791	0.588359046283309
17_16524	0/1	0/1	30.47	36.14	0.389610389610389	0.72
17_16846	0/1	0/0	492300	1027151	0.620428751576292	0.870338983050847
17_19787	0/1	0/1	19.16	670183	0.542857142857142	0.78088578088578
17_19977	0/1	0/1	5.8	663636	0.384615384615384	0.51
17_47314	0/1	0/1	522877	11323371	0.372857142857142	0.25133214920071
