# Supplementary material for: A Saccharomyces eubayanus haploid resource for research studies
Source: Sci Rep. 2022 Apr 8;12:5976. doi: 10.1038/s41598-022-10048-8 (PMC8993842; doi:10.1038/s41598-022-10048-8)
Supplement: Supplementary file 10 — Supplementary Information 10. [file 41598_2022_10048_MOESM10_ESM.xlsx]

## Sheet: Table_S6
Supplementary Table S6. Nanopore Assembly statistics
	216.1 spore_1	216.1 spore_2	216.1 spore_3	216.1 spore_4
Total length (bp)	11832948	11824203	11760251	11842401
n° contigs	17	24	38	21
Mean coverage	29x	35x	9x	23x
N50	905968	909417	958761	909532
