# Supplementary material for: A Saccharomyces eubayanus haploid resource for research studies
Source: Sci Rep. 2022 Apr 8;12:5976. doi: 10.1038/s41598-022-10048-8 (PMC8993842; doi:10.1038/s41598-022-10048-8)
Supplement: Supplementary file 11 — Supplementary Information 11. [file 41598_2022_10048_MOESM11_ESM.xlsx]

## Sheet: Table_S7
Supplementary Table S7. SNPs identified in the eight diploid colonies by DCR1 genotyping
						Replicate 1					Replicate 2		Replicate 3
Position	CL449.1	CL715.1	CL1106.1	CL216.1	CL601.1	C1	C2	C3	C4	C5	C6	C7	C8
6	C	C	C	T	T	C/T	C	C/T	C	C	C/T	C	C
217	G	G	G	A	A	A/G	G	A/G	G	G	A/G	G	G
305	G	G	G	A	A	A/G	G	G/A	G	G	A/G	G	G
341	C	C	T	C	C	C	C	C	C	C	C	C	C
354	G	G	G	A	A	A/G	G	G/A	G	G	A/G	G	G
400	T	T	T	C	C	C/T	T	C/T	T	T	C/T	T	T
437	A	G	G	G	G	A/G	A	G/A	A/G	A	G	A/G	G
454	C	C	C	A	A	C/A	C	C/A	C	C	C/A	C	C
583	G	A	A	G	G	G	G	G	A/G	G	G/A	G/A	A
589	T	T	T	C	C	T/C	T	T/C	T	T	T/C	T	T
739	T	T	T	C	T	T	T	T/C	T	T	T	T	T
					Hybrid	Yes	No	Yes	Yes	No	Yes	Yes	No
					Parental strains	CL449.1/CL601.1	CL449.1	CL449.1/CL216.1	CL449.1/CL715.1	CL449.1	CL715.1/CL601.1	CL715.1/CL449.1	CL715.1
