# Supplementary material for: A Saccharomyces eubayanus haploid resource for research studies
Source: Sci Rep. 2022 Apr 8;12:5976. doi: 10.1038/s41598-022-10048-8 (PMC8993842; doi:10.1038/s41598-022-10048-8)
Supplement: Supplementary file 12 — Supplementary Information 12. [file 41598_2022_10048_MOESM12_ESM.xlsx]

## Sheet: Table_S8
Supplementary Table S8. Phenotype data (µmax) for parent and hybrid strains.
		Glucose 2 % 25 °C
		Parental		C1			C2			C3			C4			C5			C6			C7			C8
Strain	Population	Mean	SD	Mean	SD	p-value	Mean	SD	p-value	Mean	SD	p-value	Mean	SD	p-value	Mean	SD	p-value	Mean	SD	p-value	Mean	SD	p-value	Mean	SD	p-value
CL1106.1	ADM	0.330	0.0044	0.344	0.0106	0.1015	0.336	0.0076	0.2991	0.350	0.0065	0.01216	0.343	0.0025	0.01207	0.340	0.0083	0.1494	0.347	0.0110	0.07145	0.337	0.0030	0.08374	0.347	0.0076	0.02638
CL216.1	PB3	0.320	0.0165			0.1047			0.2092			0.04574			0.08138			0.1443			0.08305			0.1603			0.06161
CL449.1	PB1	0.340	0.0081			0.6592			0.5362			0.1959			0.6601			0.9258			0.4681			0.5423			0.3369
CL601.1	PB3	0.324	0.0021			0.03424			0.06131			0.00302			0.00063			0.03642			0.02604			0.00386			0.00712
CL715.1	PB2	0.334	0.0023			0.1738			0.6357			0.01594			0.01031			0.2954			0.116			0.202			0.04033
		Ethanol 5 %
		Parental		C1			C2			C3			C4			C5			C6			C7			C8
Strain	Population	Mean	SD	Mean	SD	p-value	Mean	SD	p-value	Mean	SD	p-value	Mean	SD	p-value	Mean	SD	p-value	Mean	SD	p-value	Mean	SD	p-value	Mean	SD	p-value
CL1106.1	ADM	0.235	0.00153	0.257	0.00289	0.00027	0.242	0.00569	0.08713	0.261	0.00231	0.00008	0.256	0.00173	0.00009	0.236	0.0114	0.8501	0.258	0.00586	0.00276	0.250	0.00252	0.00077	0.255	0.00265	0.00032
CL216.1	PB3	0.233	0.00265			0.00042			0.06148			0.00015			0.00023			0.679			0.00266			0.00119			0.00052
CL449.1	PB1	0.219	0.00115			0.00003			0.002357			0.00001			0.00001			0.06476			0.00037			0.00004			0.00003
CL601.1	PB3	0.263	0.04920			0.8432			0.5032			0.9473			0.809			0.4013			0.8525			0.6711			0.784
CL715.1	PB2	0.237	0.00153			0.00039			0.1708			0.00010			0.00013			0.9246			0.00387			0.00123			0.00048
		NaCl 1.25mM
		Parental		C1			C2			C3			C4			C5			C6			C7			C8
Strain	Population	Mean	SD	Mean	SD	p-value	Mean	SD	p-value	Mean	SD	p-value	Mean	SD	p-value	Mean	SD	p-value	Mean	SD	p-value	Mean	SD	p-value	Mean	SD	p-value
CL1106.1	ADM	0.317	0.0015	0.337	0.0015	0.00079	0.326	0.0029	0.12855	0.340	0.0000	0.00016	0.334	0.0010	0.00270	0.327	0.0040	0.09194	0.360	0.0450	0.18600	0.325	0.0030	0.23224	0.339	0.0036	0.00045
CL216.1	PB3	0.303	0.0084			0.00001			0.00035			0.00000			0.00001			0.00033			0.04700			0.00063			0.00001
CL449.1	PB1	0.307	0.0036			0.00002			0.00163			0.00001			0.00005			0.00143			0.06800			0.00313			0.00001
CL601.1	PB3	0.315	0.0012			0.00035			0.05485			0.00008			0.00110			0.04083			0.15800			0.10280			0.00022
CL715.1	PB2	0.320	0.0035			0.00360			0.45783			0.00065			0.01230			0.32060			0.25500			0.74801			0.00180
