# Supplementary material for: A Saccharomyces eubayanus haploid resource for research studies
Source: Sci Rep. 2022 Apr 8;12:5976. doi: 10.1038/s41598-022-10048-8 (PMC8993842; doi:10.1038/s41598-022-10048-8)
Supplement: Supplementary file 13 — Supplementary Information 13. [file 41598_2022_10048_MOESM13_ESM.xlsx]

## Sheet: Table_S9
Supplementary Table S9. Primers used in this study
Primer name	Sequence (5'-3')	Orientation	Description	Reference
pL645	ATCACCATCTTCGCACATAACGT	Fw	HO gene gRNA 1	This study
pL690	AACACGTTATGTGCGAAGATGGT	Rv	HO gene gRNA 1	This study
pL647	ATCGACAGATAGTTTATGACCTG	Fw	HO gene gRNA 2	This study
pL691	AACCAGGTCATAAACTATCTGTC	Rv	HO gene gRNA 2	This study
pL649	ATCCTTGTGTGACGCTTATAACG	Fw	HO gene gRNA 3	This study
pL692	AACCGTTATAAGCGTCACACAAG	Rv	HO gene gRNA 3	This study
pL651	ATCTGTGACGCTTATAACGCGGG	Fw	HO gene gRNA 4	This study
pL693	AACCCCGCGTTATAAGCGTCACA	Rv	HO gene gRNA 4	This study
pL633	TTTTACATATAATACATACAACTTACTTTTTCAAAATTAATTTACATACTTCCCAATCCACATCTATATAGACAACAACCACTTCCACTAGCCTTTAAGC	Duplex	donor DNA HO gene deletion	This study
pL726	TTTTACATATAATACATACA	Fw	Amplifying donor DNA	This study
pL727	GCTTAAAGGCTAGTGGAAGT	Rv	Amplifying donor DNA	This study
pL637	AGTAACTATTGCCGCTCTCCG	Fw	Confirming HO gene deletion	This study
pL638	TTTCTGGCCGAGCTACAAGG	Rv	Confirming HO gene deletion	This study
MATa_SE	ACGCCACTCCAAGTAAGAGTCT	Fw	Mating type S. eubayanus	This study
MATalpha_SE	GCACGGAATATGGGACTACTTC	Fw	Mating type S. eubayanus	This study
MATfla_SE	AGTCACATCAAGATCATTTATG	Rv	Mating type S. eubayanus	This study
MATa_SC	ACTCCACTTCAAGTAAGAGTTG	Fw	Mating type S. cerevisiae	Huxley et al., 1990
MATalpha_SC	GCAGGAATATGGACTACTTCG	Fw	Mating type S. cerevisiae	Huxley et al., 1990
MATfla_SC	AGTCACATCAAGATCGTTTATGG	Rv	Mating type S. cerevisiae	Huxley et al., 1990
DCR1	GCAATTAAGGGAGGCAATAAAAGTC	Fw	Identification intraspecific hybrid	Peris et al., 2014
DCR1	CAACACAAGGGCACTCATAATC	Rv	Identification intraspecific hybrid	Peris et al., 2014
